# Supplementary material for: "The evil virus cell": Students‘ knowledge and beliefs about viruses
Source: PLoS One. 2017 Mar 28;12(3):e0174402. doi: 10.1371/journal.pone.0174402 (PMC5370109; doi:10.1371/journal.pone.0174402)
Supplement: S1 Table — (XLS) [file pone.0174402.s001.xls]

## Sheet: Keywords brainstorming
	S1 Table. Categorization of answers for brainstorming. (Question 1)
	NP = not present
		counts per pre-category								counts per main category					relative frequency of selected main categories						no entry
Code	pre-category	1st year univ. bio	1st year univ. non-bio	grade 10	grade 7	comments		main category	Code	1st year univ. bio	1st year univ. non-bio	grade 10	grade 7		1st year univ. bio	1st year univ. non-bio	grade 10	grade 7			1st year univ. bio	1st year univ. non-bio	grade 10	grade 7
1	attacks cell	1	1	1	NP
1	cell wall	1	NP	NP	NP	classification due to reponse to other items		action at/in host cells	1	10	9	10	2							absolute numbers	NP	3	5	2
1	cell wall destruction	1	NP	NP	NP															relative frequency	0	0.02	0.03	0.02
1	cells	1	2	3	NP	classification due to reponse to other items		final consequences for host cells	2	5	1	1	0
1	change of host-DNA	2	NP	NP	1
1	DNA into host-DNA via cannula	1	NP	NP	NP			immunoresponse	3	17	21	9	0
1	docking	1	NP	NP	NP
1	gencode which changes cell structure	NP	NP	NP	1			multiplication/replication/mutation	4	61	25	16	2
1	host cell	NP	1	3	NP
1	infects cells	NP	NP	1	NP			spread in body	5	3	2	3	0
1	re-programming of host DNA	NP	3	1	NP			total		96	58	39	4		0.72	0.32	0.2	0.03
1	substitution of host DNA for virus DNA	2	2	1	NP
2	host cells explode	1	NP	NP	NP			structure/biology	6	38	17	9	4		0.29	0.09	0.05	0.03
2	host gets fed	1	NP	NP	NP
2	kill cells	NP	1	1	NP			size	7	9	6	11	3
2	kills immune cells	1	NP	NP	NP
2	lysis	2	NP	NP	NP			virus as some kind of organism (bacterium, cell, animal)	8	23	22	30	22		0.17	0.12	0.15	0.17
3	antibodies	6	11	5	NP
3	blood cells	1	NP	1	NP	classification due to reponse to other items		viruses ≠ bacteria/other living organisms	9	13	14	2	1		0.1	0.08	0.01	0.01
3	defense	1	NP	NP	NP
3	defense = long process	1	NP	NP	NP			(potentially) non-living	10	32	5	9	4		0.24	0.03	0.05	0.03
3	defense substances	NP	NP	1	NP			total		115	64	61	34		0.87	0.35	0.31	0.26
3	defense through leucocytes	1	NP	NP	NP
3	erythrocytes	NP	NP	1	NP			moral traits/character	11	1	5	16	6		0.01	0.03	0.08	0.05
3	immunity	2	4	NP	NP
3	leucocytes	2	4	1	NP			morally neutral characterization/general effects on host	12	17	30	51	15
3	macrophage	1	NP	NP	NP			total		18	35	67	21		0.14	0.19	0.34	0.16
3	memory cell	1	NP	NP	NP
3	T-cells	1	2	NP	NP
4	division	NP	NP	NP	1			virus types (incl. bacteria, if named)	13	59	59	38	11
4	mutation	9	10	6	NP
4	production of spores	1	NP	NP	NP			diseases	14	141	262	268	188
4	proliferation in host/host cell	39	10	7	1
4	(fast) replication	12	5	3	NP			symptoms/consequences of infection	15	44	81	66	55
5	(fast) spread in body	2	2	2	NP
5	blood stream	1	NP	1	NP			diagnosis	16	0	1	2	0
6	antigen	1	1	NP	NP
6	capsid	1	NP	NP	NP			treatment	17	21	47	57	14
6	circular DNA	1	NP	NP	NP
6	coat	1	1	1	NP			antibiotics effective (?)	17_1	13	11	7	1		0.1	0.06	0.04	0.01
6	DNA	7	3	NP	NP			antibiotics non-effective	17_2	11	15	5	0		0.08	0.08	0.03	0
6	DNA/RNA	3	1	NP	NP			total		289	476	443	269		2.17	2.63	2.23	2.02
6	genome	2	NP	1	NP	classification due to reponse to other items
6	glycoprotein	1	NP	NP	NP			transmission	18	62	128	75	30
6	membrane	1	1	NP	NP
6	no cell organells	1	NP	NP	NP			sources of infection/hosts	19	4	7	15	4
6	no mitochondria	1	NP	NP	NP
6	no nucleus	4	2	3	NP			protection against infection	20	17	40	29	15
6	no organelles	1	NP	NP	NP
6	no own DNA	NP	1	NP	NP			location of occurence	21	0	4	12	2
6	only genetic material	NP	NP	1	NP			total		83	179	131	51		0.62	0.99	0.66	0.38
6	particle	NP	1	1	3
6	protein coat	2	2	1	NP			public response to epidemic	22	0	1	1	0
6	proteins	NP	1	NP	NP
6	RNA	5	NP	NP	NP
6	RNA + DNA in same virus	1	NP	NP	NP			computer	23	36	48	100	60		0.27	0.27	0.5	0.45
6	rod	NP	1	NP	NP
6	simple organisation	2	NP	NP	NP
6	spherical	1	NP	NP	NP			research	24	4	9	7	1
6	spikes	NP	NP	NP	1
6	surface proteins	NP	1	NP	NP
6	unicellular	2	1	1	NP			origin/evolution	25	2	2	0	0
7	small	4	2	4	1
7	very small	5	4	7	2
8	aerobic/anaerobic	3	NP	NP	NP			other	26	1	8	8	2
8	bacteria	13	19	22	22	but possibly reference to role as host for phages
8	cells which may kill other cells	2	NP	NP	NP
8	eukaryote	NP	1	NP	NP			useful/harmless viruses	27	0	0	0	0
8	little animal	NP	NP	1	NP
8	little creature	NP	1	4	NP
8	living organism	1	NP	1	NP			dangerous viruses	28	0	0	0	0
8	microorganism	NP	1	2	NP
8	procaryote	3	NP	NP	NP
8	some viruses = bacterium	1	NP	NP	NP			generally more information	29	0	0	0	0
9	no feeding	NP	NP	NP	1
9	viruses ≠ bacteria	13	14	2	NP
10	no cell	2	NP	1	NP			disease carrier	30	0	3	7	0
10	no living organism	16	4	7	3
10	no metabolism	7	NP	1	1
10	possibly no living organism	6	1	NP	NP
10	unclear whether living organism	1	NP	NP	NP
11	annoying	NP	NP	NP	1
11	cunning	NP	NP	NP	1
11	disgusting	NP	NP	NP	2
11	evil	1	5	13	2
11	good	NP	NP	3	NP
12	adverse effects	NP	NP	1	NP
12	dangerous	NP	1	16	4
12	harmful	16	24	31	9
12	helpful	NP	1	NP	NP
12	harmless	NP	1	3	NP
12	not sexy	NP	1	NP	NP
12	potentially dangerous	1	NP	NP	NP
12	potentially helpful for body	NP	1	NP	NP
12	toxic	NP	1	NP	2
13	(high number of) different viruses	7	8	3	3
13	adenovirus	1	NP	NP	NP
13	anthrax	NP	1	NP	NP
13	bacteriophage	7	2	NP	NP
13	classification according to Baltimore	1	NP	NP	NP
13	Filovirus	NP	NP	1	NP
13	H1N1	1	NP	NP	NP
13	HIV	35	38	33	8
13	phage	3	NP	NP	NP
13	poliovirus	NP	1	NP	NP
13	prion	NP	1	NP	NP
13	prophage	1	NP	NP	NP
13	rotavirus	NP	1	NP	NP
13	salmonellae	NP	NP	1	NP
13	SARS	1	NP	NP	NP
13	staphylococci	1	2	NP	NP
13	streptococci	NP	5	NP	NP
13	TMV	1	NP	NP	NP
14	acne	NP	1	NP	NP
14	allergies	NP	NP	NP	1
14	avian flu	1	4	4	4
14	bronchitis	NP	NP	NP	1
14	BSE	1	1	NP	NP
14	cancer	NP	NP	1	NP
14	cervical cancer	NP	1	NP	NP
14	chicken pox	NP	NP	NP	1
14	cold	5	13	6	7
14	disease/infection	99	139	137	101
14	ebola	12	52	72	49
14	health	NP	NP	1	NP
14	hepatitis	1	1	NP	NP
14	herpes	NP	1	1	NP
14	HPV	NP	2	1	NP
14	immune deficiency	NP	1	2	NP
14	incubation	3	5	2	NP
14	influenza	15	28	31	12
14	leprosy	NP	NP	NP	1
14	leukemia	NP	NP	1	NP
14	malaria	NP	1	3	NP
14	measles	1	1	NP	NP
14	mononucleosis	NP	1	NP	NP
14	mumps	2	1	NP	NP
14	plague	NP	1	NP	8
14	rubella	NP	1	NP	1
14	short duration of illness	NP	NP	NP	1
14	small pox	1	1	NP	NP
14	swine flu	NP	5	6	1
14	tick-born encephalitis	NP	1	NP	NP
15	(weaken) immune system	20	21	12	NP
15	body	NP	NP	2	NP
15	causes reaction in body	NP	1	NP	NP
15	coughing	1	2	2	4
15	death	9	23	22	26
15	gastroenteritis	1	9	3	4
15	heart failure	NP	NP	NP	1
15	inflammation	NP	NP	NP	1
15	nausea	NP	5	2	2
15	often only brief occurence	1	NP	NP	NP
15	pain	1	2	4	10
15	sneezing	NP	NP	1	NP
15	symptoms	5	3	5	NP
15	temperature	3	14	9	4
15	throat	NP	NP	NP	1
15	tumor	1	NP	2	1
15	vertigo	NP	1	NP	NP
15	victim	NP	NP	1	NP
15	weakness	2	NP	1	1
16	blood analyses	NP	1	NP	NP
16	diagnosis	NP	NP	2	NP
17	(difficult) treatment	6	13	12	3
17	doctor	1	4	8	2
17	curable	1	3	5	NP
17	high specificity of medicine	1	NP	NP	NP
17	hospital	NP	4	6	2
17	incurable	NP	2	2	4
17	injections	NP	NP	1	NP
17	iodine	NP	NP	NP	1
17	long timespan for reconvalescence	NP	1	NP	NP
17	measures to combat viruses	2	1	NP	NP
17	medication	8	16	16	1
17	no medication	1	1	NP	NP
17	nurse	NP	NP	1	NP
17	rest	NP	1	4	1
17	syringe	NP	1	NP	NP
17	virostatic	1	NP	2	NP
18	(fast) transmission	42	82	58	25
18	transmission exclusively via saliva	1	NP	NP	NP
18	transmission through contact	1	NP	NP	NP
18	airborne	NP	4	NP	NP
18	attack via mucosa	2	NP	NP	NP
18	blood	NP	5	3	2
18	sperm	NP	1	NP	NP
18	contact	NP	NP	1	NP
18	droplet infection	9	10	2	NP
18	epidemic	2	12	3	NP
18	hardly manageable	1	NP	NP	NP
18	high incidence rate	NP	1	NP	1
18	mucosa	NP	NP	1	NP
18	mucus	NP	1	NP	NP
18	pandemic	NP	2	1	NP
18	persistent	1	1	1	NP
18	resistence	3	1	NP	NP	classification due to reponse to other items
18	saliva	NP	5	2	1
18	sex	NP	NP	1	NP
18	skin contact	NP	2	1	NP
18	survive boiling water	NP	1	NP	NP
18	survives outside host	NP	NP	1	NP
18	wound	NP	NP	NP	1
19	all organisms potential hosts	1	NP	NP	NP
19	animals	NP	NP	2	1
19	animals as origin of infection	NP	1	4	NP
19	attacks all humans	NP	1	NP	NP
19	attacks bacteria	NP	1	1	NP
19	bat	NP	1	NP	NP
19	children	NP	NP	1	NP
19	dirt	NP	NP	NP	2
19	dirty water	NP	1	NP	NP
19	food	NP	NP	NP	1
19	host	1	1	3	NP
19	host-specificity	2	NP	NP	NP
19	human being	NP	NP	2	NP
19	humans and animals as hosts	NP	NP	1	NP
19	insects	NP	NP	1	NP
19	rhesus monkeys	NP	1	NP	NP
20	condoms	NP	NP	1	NP
20	desinfection	NP	NP	1	NP
20	hygiene	1	10	3	12
20	prevention	NP	2	1	NP
20	protection	1	3	NP	NP
20	protective suit	NP	1	NP	NP
20	quarantine	1	3	7	3
20	soap	NP	NP	1	NP
20	vaccination	14	21	15	NP
21	Africa	NP	NP	4	1
21	developing countries	NP	2	2	NP
21	exotic	NP	NP	1	NP
21	global occurence	NP	NP	4	NP
21	many in every body	NP	NP	NP	1
21	outbreak	NP	2	NP	NP
21	Texas	NP	NP	1	NP
22	fear	NP	1	NP	NP
22	panic	NP	NP	1	NP
22	panicmongering in media	NP	1	NP	NP
23	computer	36	48	100	60
24	experiment	NP	1	1	NP
24	gene technology	2	NP	NP	NP
24	laboratory	NP	2	NP	NP
24	partially undiscovered	NP	NP	NP	1
24	research	2	1	NP	NP
24	biochemistry	NP	1	NP	NP
24	biology	NP	2	6	NP
24	microbiology	NP	1	NP	NP
24	pharmacy	NP	1	NP	NP
25	evolution	1	NP	NP	NP
25	origin	1	2	NP	NP
26	advertisement	NP	NP	1	NP
26	autumn	NP	NP	1	NP
26	biology teacher	NP	NP	1	NP
26	conspiracy theory	NP	1	NP	NP
26	inheritance	NP	2	NP	NP
26	Latin	NP	1	1	NP
26	song	NP	1	NP	NP
26	unexpected	NP	NP	NP	1
26	warfare	NP	2	NP	NP
26	warmth	NP	NP	NP	1
26	WHO	NP	NP	2	NP
26	winter	1	NP	1	NP
26	zombie	NP	1	1	NP
30	carrier of diseases	NP	3	7	NP
17_1	antibiotics	12	11	7	1
17_1	penicillin	1	NP	NP	NP
17_2	antibiotics non-effective	11	15	5	NP
	no entry	NP	3	5	2
								concepts per participant
								1st year univ. bio	1st year univ. non-bio	grade 10	grade 7
	concepts in total	644	884	864	442			4.84	4.88	4.34	3.32
	virus-related biological mis-conceptions (excluding bacteria; see above)	30	35	43	21			0.23	0.19	0.22	0.16
