# Supplementary material for: "The evil virus cell": Students‘ knowledge and beliefs about viruses
Source: PLoS One. 2017 Mar 28;12(3):e0174402. doi: 10.1371/journal.pone.0174402 (PMC5370109; doi:10.1371/journal.pone.0174402)
Supplement: S2 Table — (XLS) [file pone.0174402.s002.xls]

## Sheet: Tabelle1
	S2 Table. Categorization of topics for which participants required more information. (Question 2)
	NP = not present
		counts per pre-category								counts per main category					relative frequency of selected main categories						no entry
Code	pre-category	1st year univ. bio	1st year univ. non-bio	grade 10	grade 7	comments		main category	Code	1st year univ. bio	1st year univ. non-bio	grade 10	grade 7		1st year univ. bio	1st year univ. non-bio	grade 10	grade 7			1st year univ. bio	1st year univ. non-bio	grade 10	grade 7
1	insertion of DNA	1	NP	NP	NP
1	mode of action	12	8	5	9			action at/in host cells	1	15	8	5	9							absolute numbers	19	55	100	30
1	mode of attack against immune system	1	NP	NP	NP															relative frequency	0.14	0.3	0.5	0.23
1	why different modes of action	1	NP	NP	NP			final consequences for host cells	2	0	1	0	0
2	effect on immune systeme	NP	1	NP	NP	classification due to reponse to other items
3	reactions of body	5	NP	2	1			immunoresponse	3	8	1	4	1
3	immune system	NP	1	1	NP
3	immunity	NP	NP	1	NP			multiplication/replication/mutation	4	12	4	2	0
3	precise effect of antibodies	1	NP	NP	NP
3	reaction of immune system	1	NP	NP	NP			spread in body	5	3	1	3	1
3	recognition	1	NP	NP	NP			total		38	15	14	11		0.29	0.08	0.07	0.08
4	mutation	3	2	1	NP
4	replication	9	2	1	NP			structure/biology	6	29	15	16	18		0.22	0.08	0.08	0.14
5	spread in body	3	1	3	1
6	"life span"	1	NP	NP	NP			size	7	0	0	0	1
6	colour	NP	NP	NP	1
6	complexity	NP	1	NP	NP			virus as some kind of organism (bacterium, cell, animal)	8	0	0	0	0
6	definition	6	5	5	6
6	life cycle	NP	2	1	NP			viruses ≠ bacteria/other living organisms	9	2	10	0	1
6	living outside host possible?	NP	NP	1	NP
6	nutrition	1	NP	NP	NP			(potentially) non-living	10	0	0	0	0
6	physiology	2	NP	NP	NP			total		31	25	16	20		0.23	0.14	0.08	0.15
6	protein coat	1	NP	NP	NP
6	structure	17	7	9	11			moral traits/character	11	0	0	0	0
6	why some disappear on their own	1	NP	NP	NP
7	size	NP	NP	NP	1			morally neutral characterization/general effects on host	12	0	0	0	0
9	differences to bacterial infection	1	NP	NP	NP
9	differences virus - bacterium	1	10	NP	1
13	classification	1	1	NP	NP
13	ebola-like viruses	NP	1	NP	NP			virus types (incl. bacteria, if named)	13	15	21	8	9
13	HIV	1	1	NP	NP
13	retroviruses	1	NP	NP	NP			diseases	14	19	10	12	12
13	strains	NP	1	NP	NP
13	types	12	16	8	9			symptoms/consequences of infection	15	20	14	6	6
13	zostervirus	NP	1	NP	NP
14	autoimmune diseases	1	NP	NP	NP			diagnosis	16	0	0	1	1
14	deathly diseases	NP	NP	2	NP
14	diseases	14	7	6	1			treatment	17	29	22	13	17
14	ebola	1	1	2	11
14	immunodeficiency	NP	1	NP	NP			antibiotics effective	17_1	1	2	0	0
14	incubation	NP	NP	2	NP			antibiotics non-effective	17_2	0	1	0	0
14	incubation times	2	NP	NP	NP			total		84	70	40	45		0.63	0.39	0.2	0.34
14	sexually transmitted diseases	NP	1	NP	NP
14	specific diseases	1	NP	NP	NP			transmission	18	35	48	27	21
15	consequences of disease	NP	NP	1	3
15	dangers	NP	6	2	2			sources of infection/hosts	19	1	0	0	0
15	effects of different viruses	1	NP	NP	NP
15	stages of disease	6	6	1	NP			protection against infection/measures for prevention	20	33	66	37	22
15	symptoms	13	2	2	1
16	detection	NP	NP	1	NP			location of occurence	21	6	5	0	0
16	identification	NP	NP	NP	1			total		75	119	64	43		0.56	0.66	0.32	0.32
17	averse effects of wrong treatment	1	NP	NP	NP
17	development of medication	1	NP	NP	NP			public response to epidemic	22	0	1	0	0
17	eradication	NP	NP	NP	1
17	incurable viruses	NP	NP	1	1
17	medication	8	3	1	3			computer	23	0	0	0	0
17	mode of action of medication	2	NP	NP	NP
17	one medication against all viruses?	NP	NP	NP	1
17	reason for difficult treatment	NP	NP	2	NP			research	24	4	3	4	0
17	treatment	17	19	9	10
17	why no medication	NP	NP	NP	1
18	dealing with infected persons	1	NP	NP	NP			origin/evolution	25	29	27	20	26		0.22	0.15	0.1	0.2
18	different ways of transmission	1	NP	NP	NP
18	infection	16	10	8	7
18	mode of infection	3	NP	NP	NP			other	26	4	5	3	2
18	movement in air	1	NP	NP	NP
18	reason why zostervirus dangerous for embryo	NP	1	NP	NP
18	reasons for virus attack	NP	NP	NP	2			useful/harmless viruses	27	1	1	1	1
18	resistance	2	NP	NP	NP
18	transmission	11	37	19	12
19	preferred victims	1	NP	NP	NP			dangerous viruses	28	6	3	2	1
20	measures to combat viruses	15	15	20	9
20	measures to eradicate ebola	NP	1	NP	NP
20	positive and negative effects of vaccination	1	NP	NP	NP			generally more information	29	11	8	10	9		0.08	0.04	0.05	0.07
20	prevention	4	19	4	2
20	protection	11	24	13	10
20	strengthening of immune system	NP	1	NP	NP			disease carrier	30	0	0	0	0
20	vaccination	2	6	NP	1
21	concerns everybody	NP	1	NP	NP
21	incidence of different diseases	NP	1	NP	NP
21	why some viruses are locally restricted	NP	1	NP	NP
21	occurence	2	NP	NP	NP
21	outbreak	NP	2	NP	NP
21	places of being outside host	1	NP	NP	NP
21	places of occurrence	2	NP	NP	NP
21	why high incidence rate at some places	1	NP	NP	NP
22	congruence of danger in media and reality	NP	1	NP	NP
24	"are viruses programmable to attack specific species"?	NP	NP	1	NP
24	possible use of viruses	1	NP	NP	NP
24	research	3	2	3	NP
24	science	NP	1	NP	NP
25	evolution	NP	NP	NP	1
25	extinct viruses	NP	NP	1	NP
25	first virus	1	NP	NP	NP
25	origin	27	27	19	25
25	role in evolution	1	NP	NP	NP
26	too little knowledge to know what is interesting	NP	NP	1	NP
26	distinction virus-infection-influenza	NP	1	NP	NP
26	ethymology	1	1	1	NP
26	HIV as immunodeficiency or virus?	1	NP	NP	NP
26	intention of a virus	NP	NP	NP	1
26	is ebola a virus?	NP	NP	NP	1
26	LD50-values	1	NP	NP	NP
26	most frequent bacteria	NP	NP	1	NP
26	nothing	1	1	NP	NP
26	purposefully set free from laboratories to cause mass killings?	NP	1	NP	NP
26	significance	NP	1	NP	NP
27	benign virus known?	1	NP	NP	NP
27	non-disease causing viruses	NP	NP	NP	1
27	useful viruses?	NP	1	1	NP
28	dangerous viruses	1	1	NP	1
28	deathly viruses	NP	NP	1	NP
28	history of dangerous viruses	NP	2	NP	NP
28	lethality of different strains	1	NP	NP	NP
28	most dangerous virus	1	NP	NP	NP
28	why some are deadly	2	NP	NP	NP
28	worst types	1	NP	1	NP
29	basic information	1	NP	NP	NP
29	everything	7	4	6	8
29	general overview	2	3	4	1
29	more information to avoid media-steered mass panicking	NP	1	NP	NP
29	overview	1	NP	NP	NP
17_1	efficiency of antibiotics	NP	2	NP	NP
17_1	mode of action of antibiotics	1	NP	NP	NP
17_2	why antibiotics don't work	NP	1	NP	NP
	no entry	19	55	100	30
								concepts per participant
								1st year univ. bio	1st year univ. non-bio	grade 10	grade 7
	concepts in total	283	277	174	158			2.13	1.53	0.87	1.19
	mis-conceptions	5	0	1	2			0.04	0	0.01	0.02
