# Supplementary material for: "The evil virus cell": Students‘ knowledge and beliefs about viruses
Source: PLoS One. 2017 Mar 28;12(3):e0174402. doi: 10.1371/journal.pone.0174402 (PMC5370109; doi:10.1371/journal.pone.0174402)
Supplement: S3 Table — (XLS) [file pone.0174402.s003.xls]

## Sheet: Tabelle1
	S3 Table. Categorization of virus descriptions. (Question 5)
	NP = not present
		counts per pre-category											counts per main category					relative frequency of selected main categories						no entry
Code	pre-category	1st year univ. bio	1st year univ. non-bio	grade 10	grade 7	comments					main category	Code	1st year univ. bio	1st year univ. non-bio	grade 10	grade 7		1st year univ. bio	1st year univ. non-bio	grade 10	grade 7			1st year univ. bio	1st year univ. non-bio	grade 10	grade 7
1	attaches to cells	NP	2	NP	NP
1	changes DNA of host cell	2	1	NP	NP						action at/in host cells	1	11	4	5	1							absolute numbers	22	33	36	18
1	changes host cell	1	NP	NP	NP																		relative frequency	0.17	0.18	0.18	0.14
1	destroys genetic material	NP	NP	NP	1						final consequences for host cells	2	2	0	0	0
1	infects cells	4	NP	3	NP
1	injects DNA in host cell	NP	1	1	NP						immunoresponse	3	1	5	0	0
1	injects DNA	NP	NP	1	NP
1	injects DNA/RNA	1	NP	NP	NP						multiplication/replication/mutation	4	18	10	1	2
1	injects genetic material	1	NP	NP	NP
1	inserts RNA in DNA of host cells	1	NP	NP	NP						spread in body	5	1	0	0	0
1	toxin	1	NP	NP	NP						total		33	19	6	3		0.25	0.1	0.03	0.02
2	destroys cells	1	NP	NP	NP
2	host cell bursts	1	NP	NP	NP						structure/biology	6	43	34	17	5		0.32	0.19	0.09	0.04
3	antibodies	NP	1	NP	NP
3	immune system helpless	NP	3	NP	NP						size	7	4	3	0	0
3	immunoreaction	NP	1	NP	NP
3	suppressable	1	NP	NP	NP						virus as some kind of organism (bacterium, cell, animal)	8	43	22	36	16		0.32	0.12	0.18	0.12
4	2 replication cycles	1	NP	NP	NP						(excluding "microorganism/parasite")		18	13	22	16		0.14	0.07	0.11	0.12
4	cell produces viral DNA	1	NP	NP	NP						viruses ≠ bacteria/other living organisms	9	1	2	3	1
4	cell produces viruses	NP	1	NP	NP
4	changes DNA of host cell for multiplication	NP	1	NP	NP						(potentially) non-living	10	15	7	6	5		0.11	0.04	0.03	0.04
4	division	1	NP	NP	NP						total		124	81	84	43		0.93	0.45	0.42	0.32
4	host cell produces viruses	2	NP	NP	NP
4	host produces viruses	1	NP	NP	NP						moral traits/character	11	0	2	0	7
4	multiplication in host cells	1	NP	NP	NP
4	multiplication outside cell	1	NP	NP	NP						morally neutral characterization/general effects on host	12	6	10	15	13
4	mutation	1	3	NP	NP						total		6	12	15	20		0.05	0.07	0.08	0.15
4	proliferates in body	1	NP	NP	NP
4	proliferation	NP	NP	NP	1
4	self-multiplication	8	5	1	1						virus types (incl. bacteria, if named)	13	0	1	1	0
5	enters blood circulation	1	NP	NP	NP
6	antigen	2	NP	NP	NP						diseases	14	58	91	114	89
6	capsid	1	NP	NP	NP
6	coat	1	1	NP	NP						symptoms/consequences of infection	15	5	4	0	0
6	DNA	3	2	NP	NP
6	DNA molecule	1	NP	NP	NP						diagnosis	16	0	0	0	0
6	DNA/RNA	NP	1	NP	NP
6	genetic material	1	NP	NP	NP						treatment	17	2	0	2	6
6	heat unstable	NP	NP	NP	1
6	mistake in DNA	NP	NP	1	NP						antibiotics effective	17_1	1	1	0	0
6	molecule	1	1	NP	NP						antibiotics non-effective	17_2	1	1	1	1
6	needs host	11	4	1	NP						total		67	98	118	96		0.5	0.54	0.59	0.72
6	needs host cell	6	6	6	NP
6	no phytosynthesis	1	NP	NP	NP						transmission	18	17	40	26	25
6	no metabolism	4	2	1	1
6	no nucleus	1	4	1	NP						sources of infection/hosts	19	16	17	0	1
6	no own cell division	1	NP	NP	NP
6	owns genetic material	NP	NP	1	NP						protection against infection/measures for prevention	20	0	2	0	0
6	part of DNA	NP	NP	1	NP
6	particle	5	8	5	1						location of occurence	21	0	0	0	0
6	particle causing body injuries	NP	NP	NP	1						total		33	59	26	26		0.25	0.33	0.13	0.2
6	pre-disease stage	NP	NP	NP	1
6	protein coat	1	1	NP	NP						public response to epidemic	22	0	0	0	0
6	remains in host	NP	1	NP	NP
6	requires weak hosts	NP	1	NP	NP
6	simple structure	1	NP	NP	NP						computer	23	0	0	0	0
6	unicellular	2	2	NP	NP
7	smaller than bacteria	NP	2	NP	NP
7	smaller than normal cell	1	NP	NP	NP						research	24	0	0	0	0
7	very small	3	1	NP	NP
8	aggressive cell	NP	NP	NP	1
8	bacterium	3	4	12	12						origin/evolution	25	1	0	0	0
8	cell	4	8	4	1
8	cells without organelles	1	NP	NP	NP
8	defunct cell	NP	NP	2	NP						other	26	0	1	0	0
8	little organism	NP	NP	NP	1
8	living	1	NP	NP	NP
8	living organism	7	NP	NP	NP						useful/harmless viruses	27	0	1	0	0
8	micro-organism	13	5	8	NP	often presented as such in literature!
8	organism	NP	NP	4	NP
8	parasite	12	4	6	NP						dangerous viruses	28	0	0	0	0
8	prokaryote	2	NP	NP	NP
8	some characteristics of life	NP	1	NP	NP
8	very little animal	NP	NP	NP	1						generally more information	29	0	0	0	0
9	no cell	NP	NP	1	NP
9	virus = antibodies	1	NP	NP	NP
9	virus ≠ bacteria	NP	2	2	1						disease carrier	30	2	9	13	2		0.02	0.05	0.07	0.02
10	no living organism	14	6	4	4
10	non-living	NP	NP	NP	1
10	substance	NP	NP	2	NP	classification due to reponse to other items
10	uncertain whether living organism	1	1	NP	NP
11	annoying	NP	NP	NP	1
11	evil	NP	2	NP	6
12	(potentially) deadly	NP	NP	3	9
12	causes reactions in host	NP	NP	1	NP
12	dangerous	1	1	2	1
12	destructive	NP	NP	NP	1
12	feeds on host	NP	2	NP	NP
12	feeds on other cells	NP	1	NP	NP
12	harmful	5	4	8	NP
12	malfunction of body	NP	2	NP	NP
12	potentially deathly	NP	NP	NP	1
12	unhealthy alteration in body	NP	NP	NP	1
12	worse than bacterium	NP	NP	1	NP
13	different types	NP	1	NP	NP
13	many types	NP	NP	1	NP
14	disease	58	90	114	89
14	immunodeficiency	NP	1	NP	NP
15	differential symptoms	1	NP	NP	NP
15	host not necessarily ill	NP	2	NP	NP
15	may stay in body for long symptomless	NP	1	NP	NP
15	weakens immune system	4	1	NP	NP
17	(difficult) treatment	NP	NP	1	4
17	curable	NP	NP	1	NP
17	incurable	NP	NP	NP	1
17	no treatment	NP	NP	NP	1
17	to be treated	1	NP	NP	NP
17	untreatable	1	NP	NP	NP
18	(fast) transmission	2	4	1	8
18	airborn	NP	3	NP	NP
18	body fluids	NP	2	NP	NP
18	contagious	11	24	24	13
18	droplet infection	1	5	NP	NP
18	infection	NP	1	NP	3
18	infects body	2	NP	1	1
18	mucus	1	NP	NP	NP
18	resistence	NP	1	NP	NP
19	attacks body	3	10	NP	NP
19	attacks cells	6	5	NP	NP
19	attacks humans	NP	1	NP	NP
19	attacks immune system	6	1	NP	NP
19	attacks various organisms	1	NP	NP	NP
19	lack of hygiene	NP	NP	NP	1
20	vaccination	NP	2	NP	NP
25	important for evolution	1	NP	NP	NP
26	selected body parts	NP	1	NP	NP
27	may be used for treating diseases	NP	1	NP	NP
30	carrier of bacterium	NP	NP	1	NP
30	carrier of diseases	2	9	12	NP
30	transmits diseases	NP	NP	NP	1
30	transmits toxic substances	NP	NP	NP	1
17_1	antibiotics	1	1	NP	NP
17_2	antibiotics non-efficient	1	1	1	1
	no entry	22	33	36	18
											concepts per participant
											1st year univ. bio	1st year univ. non-bio	grade 10	grade 7
	concepts in total	248	267	240	174						1.86	1.48	1.21	1.31
	mis-conceptions	35	39	36	25						0.26	0.22	0.18	0.19
