# Supplementary material for: "The evil virus cell": Students‘ knowledge and beliefs about viruses
Source: PLoS One. 2017 Mar 28;12(3):e0174402. doi: 10.1371/journal.pone.0174402 (PMC5370109; doi:10.1371/journal.pone.0174402)
Supplement: S4 Table — (XLS) [file pone.0174402.s004.xls]

## Sheet: Tabelle1
	S4 Table. Categorization of named viral diseases. (Question 6)
	NP = not present
		counts per pre-category								counts per main category					relative frequency of selected main categories						no entry
Code	pre-category	1st year univ. bio	1st year univ. non-bio	grade 10	grade 7	comments		main category	Code	1st year univ. bio	1st year univ. non-bio	grade 10	grade 7		1st year univ. bio	1st year univ. non-bio	grade 10	grade 7			1st year univ. bio	1st year univ. non-bio	grade 10	grade 7
1	AIDS	36	2	7	5
1	corona virus	1	NP	NP	NP			(causal agent)												absolute numbers	2	7	10	5
1	cytomegalovirus	NP	1	NP	NP															relative frequency	0.02	0.04	0.05	0.04
1	intestinal virus	1	1	1	NP			viral	1	378	506	453	217		2.84	2.8	2.28	1.63
1	ebola	89	131	149	103
1	Epstein-Barr virus	1	2	NP	NP			bacterial	2	8	20	15	20		0.06	0.11	0.08	0.15
1	cold	11	18	14	24
1	feline immunodeficiency virus	1	NP	NP	NP			either viral or bacterial	3	8	7	16	10
1	fever blister	NP	1	NP	NP
1	tick-borne encephalitis	NP	5	NP	1			fungal	4	1	1	0	1
1	cervical cancer	1	NP	1	NP
1	yellow fever	NP	1	NP	1			Plasmodium/malaria	5	13	10	12	1		0.1	0.06	0.06	0.01
1	influenza	81	104	107	32
1	influenza (some types)	NP	1	NP	NP			only symptoms	6	5	6	18	40		0.04	0.03	0.09	0.3
1	H1N1	NP	1	NP	NP
1	H2N2	NP	1	NP	NP			cancer	7	0	2	1	12		0	0.01	0.01	0.09
1	H5N1	NP	1	NP	NP
1	hantavirus	2	1	NP	NP			(almost all) diseases	8	0	1	3	1
1	hepatitis	9	17	5	NP
1	hepatitis A,B, …	NP	NP	1	NP			other / not applicable	9	3	0	4	2
1	hepatitis A,B	1	NP	NP	NP
1	hepatitis A,B,C	2	1	NP	NP			prions	10	3	3	3	0
1	hepatitis A-E	1	NP	NP	NP
1	hepatitis A-F	1	NP	NP	NP			(AIDS/HIV treated as one, since many people do not differentiate in between)
1	hepatitis B	NP	1	NP	NP
1	hepatitis C	1	1	NP	NP
1	herpes	15	10	6	1
1	HIV	60	100	89	19
1	HPV	3	7	6	1
1	lung virus	NP	1	NP	NP
1	gastrointestinal virus	3	23	14	5
1	measles	5	6	1	2
1	mumps	5	3	2	1
1	West Nile virus	1	NP	NP	NP
1	norovirus	1	3	NP	NP
1	parvovirus	1	NP	NP	NP
1	mononucleosis	NP	6	NP	NP
1	pox	2	3	NP	1
1	polio	1	2	NP	NP
1	poliovirus	NP	2	NP	NP
1	rhinovirus	NP	1	NP	NP
1	rotavirus	2	NP	1	1
1	rubella	3	4	1	NP
1	SARS	2	2	NP	NP
1	swine flu	13	16	25	8
1	angina of the salpingopalatine fold	NP	1	NP	NP
1	Spanish flu	NP	2	NP	NP
1	TMV	1	NP	NP	NP
1	rabies	7	NP	NP	1
1	influenza (many types)	NP	NP	1	NP
1	viral infection	NP	2	1	NP
1	avian flu	13	16	21	6
1	warts	1	NP	NP	NP
1	chickenpox	NP	4	NP	5
1	zoster virus	NP	1	NP	NP
2	brucella	1	NP	NP	NP
2	cambylobacter	NP	NP	1	NP
2	cholera	2	4	5	NP
2	diphtheria	NP	1	NP	NP
2	urinary tract infection	NP	1	NP	NP
2	bacterial infection	NP	NP	NP	1
2	germs	NP	1	NP	NP
2	pertussis	1	NP	NP	1
2	leprosy	NP	2	NP	1
2	pneumonia	NP	NP	2	NP
2	plague	2	5	4	16
2	psittacosis	1	NP	NP	NP
2	salmonellae	1	1	1	NP
2	scarlet fever	NP	NP	NP	1
2	syphilis	NP	1	1	NP
2	tetanus	NP	2	NP	NP
2	tuberculosis	NP	1	NP	NP
2	typhus	NP	1	1	NP
3	angina	3	4	10	4
3	bronchitis	1	NP	1	1
3	meningitis	3	NP	NP	1
3	sexually transmitted diseases	NP	1	NP	NP
3	gastroenteritis	NP	2	5	4
3	kennel cough	1	NP	NP	NP
4	candida	1	NP	NP	NP
4	fungi	NP	1	NP	1
5	malaria	13	10	12	1
6	angina pectoris	NP	1	NP	NP
6	bellyache	NP	NP	NP	2
6	bleedings	NP	NP	NP	1
6	diarrhoea	NP	1	2	4
6	inflammation	1	NP	NP	NP
6	temperature	4	2	5	11
6	sore throat	NP	NP	1	1
6	coughing	NP	2	7	20
6	laryngitis	NP	NP	1	NP
6	acute respiratory distress syndrome	NP	NP	NP	1
6	sneezing	NP	NP	1	NP
6	watery eyes	NP	NP	1	NP
7	cancer	NP	2	1	12
8	almost all diseases	NP	NP	1	NP
8	infectious disease	NP	1	2	1
9	ALS	NP	NP	1	NP
9	cell phone virus	NP	NP	NP	1
9	contaminated needle	1	NP	NP	NP
9	body fluids	1	NP	NP	NP
9	PAX 12	NP	NP	NP	1
9	summer virus	NP	NP	1	NP
9	droplet infection	1	NP	NP	NP
9	poisoning	NP	NP	1	NP
9	winter virus	NP	NP	1	NP
10	BSE	3	2	3	NP
10	Creutzfeldt-Jakob disease	NP	1	NP	NP
	no entry	2	7	10	5
								concepts per participant
								1st year univ. bio	1st year univ. non-bio	grade 10	grade 7
	concepts in total	419	556	525	304			3.15	3.07	2.64	2.29
	mis-conceptions	25	35	31	22			0.19	0.19	0.16	0.17
