# Supplementary material for: "The evil virus cell": Students‘ knowledge and beliefs about viruses
Source: PLoS One. 2017 Mar 28;12(3):e0174402. doi: 10.1371/journal.pone.0174402 (PMC5370109; doi:10.1371/journal.pone.0174402)
Supplement: S5 Table — (XLS) [file pone.0174402.s005.xls]

## Sheet: Tabelle1
	S5 Table. Categorization of named sources for infection. (Question 7)
	NP = not present
		counts per pre-category								counts per main category					relative frequency of selected main categories						no entry
Code	pre-category	1st year univ. bio	1st year univ. non-bio	grade 10	grade 7	comments		main category	Code	1st year univ. bio	1st year univ. non-bio	grade 10	grade 7		1st year univ. bio	1st year univ. non-bio	grade 10	grade 7			1st year univ. bio	1st year univ. non-bio	grade 10	grade 7
1	air	31	33	38	24
2	animals	8	3	6	6			air	1	31	33	38	24							absolute numbers	7	13	17	8
3	bacteria	2	1	3	6															relative frequency	0.05	0.07	0.09	0.06
4	food	8	4	5	4			infected animal	2	8	3	6	6
4	liquids	11	8	13	8
4	raw meat	NP	1	1	NP			bacterium	3	2	1	3	6
5	contaminated material	10	15	18	16
5	dirt	2	NP	2	1			contaminated food/water	4	19	13	19	12
5	feces	7	5	2	1
5	vomit	1	1	1	NP			contaminated material/excrements	5	20	21	23	18
6	body liquids (sex, blood, kissing, droplet infection, etc.)	115	153	148	88
6	close contact with infected persons	3	4	9	5			close contact with infected person	6	157	202	216	149
6	skin contact	39	45	58	56
6	wounds	NP	NP	1	NP			other	7	3	2	9	5
7	Africa	NP	NP	1	NP
7	immunodeficiency	1	1	6	1
7	infection of cells	NP	NP	1	NP
7	lack of personal hygiene	NP	NP	NP	1
7	mould	NP	NP	NP	1
7	self-multiplication	NP	NP	1	NP
7	spontaneous creation	NP	NP	NP	1
7	vaccination	2	NP	NP	1
7	warmth	NP	1	NP	NP
	no entry	7	13	17	8
								concepts per participant
								1st year univ. bio	1st year univ. non-bio	grade 10	grade 7
	concepts in total	240	275	314	220			1.8	1.52	1.58	1.65
	mis-conceptions	5	3	14	10			0.04	0.02	0.07	0.08
