# Supplementary material for: "The evil virus cell": Students‘ knowledge and beliefs about viruses
Source: PLoS One. 2017 Mar 28;12(3):e0174402. doi: 10.1371/journal.pone.0174402 (PMC5370109; doi:10.1371/journal.pone.0174402)
Supplement: S6 Table — (XLS) [file pone.0174402.s006.xls]

## Sheet: Tabelle1
	S6 Table. Categorization of named methods for prevention. (Question 8)
	NP = not present
		counts per pre-category								counts per main category					relative frequency of selected main categories						no entry
Code	pre-category	1st year univ. bio	1st year univ. non-bio	grade 10	grade 7	comments		main category	Code	1st year univ. bio	1st year univ. non-bio	grade 10	grade 7		1st year univ. bio	1st year univ. non-bio	grade 10	grade 7			1st year univ. bio	1st year univ. non-bio	grade 10	grade 7
1	acquired immunity	NP	2	NP	NP
1	vaccination	39	20	28	10			immunity/vaccination	1	39	22	28	10		0.29	0.12	0.14	0.08		absolute numbers	11	12	22	18
2	antibiotics	2	NP	2	3															relative frequency	0.08	0.07	0.11	0.14
2	medication	6	3	6	7			medication	2	8	3	8	10		0.06	0.02	0.04	0.08
3	avoidance of /caution during contact with infected persons	36	35	42	33
3	caution with open wounds	3	NP	1	NP			avoidance of / caution during contact with host	3	54	56	82	54		0.41	0.31	0.41	0.41
3	no exchange of body fluids	5	9	10	6
3	no frequent change of sexual partner	1	NP	NP	NP			avoidance of contact with contaminated material	4	6	8	10	7
3	no sneezing/coughing in other person's face	2	3	5	9
3	no travels to (West)Africa	NP	1	3	NP			education	5	0	2	0	0
3	protection against insects (repellents, nets, etc.)	1	NP	NP	NP
3	quarantine	5	7	15	3			chemicals/disinfectants	6	14	33	14	2		0.11	0.18	0.07	0.02
3	stay home/rest	1	1	6	2
3	no contact with wild animals	NP	NP	NP	1			hygiene	7	60	108	88	46		0.45	0.6	0.44	0.35
4	avoidance of meat	NP	1	NP	NP
4	avoidance of public toilets	NP	1	NP	1			contraception	8	29	32	34	15		0.22	0.18	0.17	0.11
4	cautious venipuncture	NP	1	NP	NP
4	clean water/food	2	NP	4	3			protective clothing	9	42	58	46	33		0.32	0.32	0.23	0.25
4	disposable needles	2	3	2	NP
4	no common use of crockery	1	1	3	3			strengthening of immune system	10	24	46	19	12		0.18	0.25	0.1	0.09
4	no drugs	1	NP	NP	NP
4	no lying around of used handkerchieves	NP	1	NP	NP			prevention in general	11	0	3	1	4
4	no sharing of food	NP	NP	1	NP
5	education	NP	1	NP	NP			prevention impossible	12	0	2	0	1
5	information	NP	1	NP	NP
6	anti-insect spray	NP	1	NP	NP			tests	13	1	0	0	0
6	use of disinfectant	14	32	14	2
7	hygiene	22	35	21	8			other	14	0	1	5	0
7	personal hygiene	3	4	5	7
7	washing of hands	35	69	62	33
8	condoms	22	18	23	13
8	contraception	7	14	11	1
8	pill (contraception)	NP	NP	NP	1
9	protective clothing (gloves, suit etc.)	20	23	15	16
9	surgical mask	22	35	31	17
10	fresh air	1	2	NP	NP
10	hardening	NP	1	NP	NP
10	healthy diet (vitamines etc.)	8	16	7	9
10	joghurt with helpful bacteria	NP	1	1	NP
10	sports	1	4	NP	2
10	strengthening immune system	14	22	11	1
11	prevention	NP	3	1	4
12	impossible	NP	2	NP	1
13	check of blood (transfusion)	1	NP	NP	NP
14	avoidance of extreme temperature shifts	NP	1	NP	NP
14	depends on virus	NP	NP	1	NP
14	warm clothing	NP	NP	4	NP
	no entry	11	12	22	18
							concepts per participant
							1st year univ. bio	1st year univ. non-bio	grade 10	grade 7
	concepts in total	277	374	335	196		2.08	2.07	1.68	1.47
	mis-conceptions	2	2	6	4		0.02	0.01	0.03	0.03
	contraception in general not true, but participants might have referred to condoms
	strengthening immune system: no direct prevention
	but may in some cases reduce risk for becoming ill (also depends on virus; very unlikely for aggressive types)
	[however, some information exists that particular probiotics, moderate sports activity, or vitamin D may increase the immune system's capability to ward off several bacterial and viral infections]
