# Supplementary material for: "The evil virus cell": Students‘ knowledge and beliefs about viruses
Source: PLoS One. 2017 Mar 28;12(3):e0174402. doi: 10.1371/journal.pone.0174402 (PMC5370109; doi:10.1371/journal.pone.0174402)
Supplement: S7 Table — (XLS) [file pone.0174402.s007.xls]

## Sheet: Tabelle1
	S7 Table. Categorization of description of virus multiplication. (Question 9)
	NP = not present
		counts per pre-category								counts per main category					relative frequency of selected main categories						no entry
Code	pre-category	1st year univ. bio	1st year univ. non-bio	grade 10	grade 7	comments		main category	Code	1st year univ. bio	1st year univ. non-bio	grade 10	grade 7		1st year univ. bio	1st year univ. non-bio	grade 10	grade 7			1st year univ. bio	1st year univ. non-bio	grade 10	grade 7
1	attacks body	NP	1	NP	NP
1	attacks cells	14	13	15	2			assault on cells/organs/body	1	14	15	16	5		0.11	0.08	0.08	0.04		absolute numbers	42	104	104	88
1	attacks organs	NP	NP	NP	3															relative frequency	0.32	0.57	0.52	0.66
1	enters body	NP	1	NP	NP			attachment to host cell	2	7	4	0	0		0.05	0.02	0	0
1	passes through cell openings	NP	NP	1	NP
2	attaches to bacteria	NP	1	NP	NP			infection of host/host cells	3	2	2	3	2
2	attaches to cells	7	2	NP	NP
2	attaches to T-cell	NP	1	NP	NP			injection of viral DNA/RNA	4	15	4	4	3		0.11	0.02	0.02	0.02
3	infection of cells	1	1	NP	2
3	infects host	NP	1	NP	NP			change of host cell DNA	5	20	4	5	1		0.15	0.02	0.03	0.01
3	insert whole viral cell into host cell	1	NP	NP	NP
3	within cells	NP	NP	3	NP			change of host cell metabolism; production of viral DNA/RNA/proteins in host cell	6	7	3	2	0		0.05	0.02	0.01	0
4	fills cell with DNA	NP	NP	NP	2
4	injects genetic material	NP	1	2	NP			production of new virus in host cell	7	22	4	8	3		0.17	0.02	0.4	0.02
4	injects viral DNA into body cells	NP	NP	1	NP
4	insert DNA/RNA into host cell	1	NP	NP	NP			multiplication through host cell division	8	22	27	37	5		0.17	0.15	0.19	0.04
4	inserts genetic material into cell	7	NP	1	NP
4	inserts DNA into cell	2	NP	NP	NP			destruction of host cells/host cell DNA; virus leaves host cell	9	16	5	5	2		0.12	0.03	0.03	0.02
4	inserts DNA	2	NP	NP	NP
4	inserts DNA/RNA	1	NP	NP	NP			own division/multiplication/replication	10	20	18	39	21		0.15	0.1	0.2	0.16
4	inserts DNA/RNA into cell	1	NP	NP	NP
4	inserts own DNA	NP	1	NP	NP			growth	11	0	0	0	5		0	0	0	0.04
4	inserts viral DNA	NP	1	NP	NP
4	inserts viral DNA into host cell nucleus	1	1	NP	NP			feeding on host/bacteria	12	6	3	0	5
4	pumps genes into cell	NP	NP	NP	1
5	changes host cell DNA	2	NP	2	NP			lack of knowledge	13	1	0	0	0
5	changes genetic material of host cell	NP	NP	1	1
5	infects genetic material of cell	1	NP	NP	NP			other	14	4	7	3	3
5	inserts DNA into cell DNA	1	NP	NP	NP
5	inserts itself into cell DNA	3	NP	NP	NP
5	inserts itself into cell genome	1	NP	NP	NP
5	inserts RNA into cell DNA	4	NP	NP	NP
5	manipulates cell DNA	1	NP	NP	NP
5	manipulates nucleus and DNA	1	NP	NP	NP
5	mutation of host cells	NP	NP	1	NP
5	insertion of viral genetic material into host DNA	1	NP	NP	NP
5	re-programmes host cell DNA cell with viral DNA	1	NP	NP	NP
5	re-programmes host cell DNA/RNA	NP	2	NP	NP
5	re-programmes host cell DNA	3	1	NP	NP
5	RNA changes cell DNA	1	NP	NP	NP
5	substition of host T-cell DNA for viral DNA	NP	1	NP	NP
5	substitutes cell DNA for its own	NP	NP	1	NP
6	manipulates cell	1	NP	2	NP
6	manipulates cells to produce viruses	1	NP	NP	NP
6	misuse of cell metabolism	1	NP	NP	NP
6	re-programmes cell	1	1	NP	NP
6	cell produces viral DNA	NP	1	NP	NP
6	cell reproduces RNA	1	NP	NP	NP
6	cells produce viral proteins	1	NP	NP	NP
6	formation of coat in cell	NP	1	NP	NP
6	host cell produces other proteins	1	NP	NP	NP
7	new production of viruses	NP	NP	1	NP
7	cell produces viruses	22	4	5	NP
7	cell replicates virus	NP	NP	NP	1
7	cell re-programmed to produce viruses	NP	NP	2	2
8	cell division	22	24	36	5
8	division of nucleus	NP	1	1	NP
8	meiosis	NP	2	NP	NP
9	host cell bursts	4	2	4	1
9	host cell destroyed	5	NP	NP	NP
9	cells disintegrate	1	NP	NP	NP
9	destroys cell membrane	1	NP	NP	NP
9	destroys its DNA	NP	1	NP	NP
9	detroys genetic material	NP	NP	NP	1
9	host cell dies	1	NP	1	NP
9	kills cells	NP	2	NP	NP
9	viruses set free	4	NP	NP	NP
10	division	15	5	29	14
10	division inside cell	NP	1	NP	NP
10	duplication	NP	NP	NP	1
10	multiplication	NP	NP	NP	2
10	multiplies in cell	NP	NP	1	NP
10	replication	NP	NP	1	NP
10	reproduces	1	NP	NP	NP
10	self-multiplication	4	11	5	1
10	sexually	NP	1	3	3
11	continuous growth	NP	NP	NP	1
11	growth	NP	NP	NP	4
12	eats good bacteria in host body	NP	NP	NP	1
12	eats bacteria	NP	NP	NP	1
12	eats cells	3	3	NP	NP
12	eats host body	1	NP	NP	NP
12	eats host nutrients	1	NP	NP	NP
12	eats increasingly more	NP	NP	NP	1
12	eats other cells	1	NP	NP	NP
12	eats other cells and particles	NP	NP	NP	1
12	feeds on host body	NP	NP	NP	1
13	no idea	1	NP	NP	NP
14	depends on virus	NP	1	NP	NP
14	changes cells to viruses	1	NP	NP	NP
14	conjugation	NP	1	NP	NP
14	during cell division while attached to cell	1	NP	NP	NP
14	eggs which are laid into host body	NP	NP	NP	1
14	fusion	NP	1	NP	NP
14	hides behind cells	NP	1	NP	NP
14	infected cells attack other cells	NP	1	NP	NP
14	migrates further	1	NP	NP	NP
14	produces viral cells	NP	1	2	NP
14	pumps toxin into cell	NP	1	NP	NP
14	reads cell content	1	NP	NP	NP
14	sedimentation	NP	NP	NP	1
14	spread to neighbouring cells	NP	NP	1	NP
14	via blood particles	NP	NP	NP	1
	no entry	42	104	104	88
								concepts per participant
								1st year univ. bio	1st year univ. non-bio	grade 10	grade 7
	concepts in total	156	96	122	55			1.17	0.53	0.61	0.41
	mis-conceptions	34	29	39	37			0.26	0.16	0.2	0.24
