# Supplementary material for: "The evil virus cell": Students‘ knowledge and beliefs about viruses
Source: PLoS One. 2017 Mar 28;12(3):e0174402. doi: 10.1371/journal.pone.0174402 (PMC5370109; doi:10.1371/journal.pone.0174402)
Supplement: S8 Table — (XLS) [file pone.0174402.s008.xls]

## Sheet: Tabelle1
	S8 Table. Categorization of description of immunoresponse. (Question 10)
	NP = not present
		counts per pre-category								counts per main category					relative frequency of selected main categories						no entry
Code	pre-category	1st year univ. bio	1st year univ. non-bio	grade 10	grade 7	comments		main category	Code	1st year univ. bio	1st year univ. non-bio	grade 10	grade 7		1st year univ. bio	1st year univ. non-bio	grade 10	grade 7			1st year univ. bio	1st year univ. non-bio	grade 10	grade 7
1	antibodies	39	63	43	6
2	antigens	4	2	NP	NP	possibly confused with antibodies; or incomplete presentation of antigen-antibody reaction		antibodies	1	39	63	43	6		0.29	0.35	0.22	0.05		absolute numbers	12	36	53	56
3	antiviruses	1	5	3	5															relative frequency	0.09	0.2	0.27	0.42
4	apoptosis	NP	1	NP	NP			antigens	2	4	2	0	0		0.03	0.01	0	0
4	apoptosis of infected cells	2	1	NP	NP
4	destruction of infected cells	NP	NP	2	NP			antivirus	3	1	5	3	5
5	B-cells	5	3	NP	NP
5	blood cells	3	2	NP	11			death of host cell	4	2	2	2	0
5	defence cells	NP	NP	NP	1
5	erythrocytes	NP	4	1	1			host defense cells	5	54	51	22	22		0.41	0.28	0.11	0.17
5	leucocytes	17	23	20	9
5	macrophages	14	7	1	NP			host defense substances	6	2	3	1	0
5	other defence cells	1	NP	NP	NP
5	phagocytosis	5	1	NP	NP			consequence of immune response for virus	7	5	4	0	0
5	T-cells	9	10	NP	NP
5	T-helper cells	NP	1	NP	NP			immune system in general	8	32	37	50	33		0.24	0.2	0.25	0.25
6	defence substances	NP	1	NP	NP
6	enzymes	2	NP	NP	NP			immunity	9	0	1	0	0
6	immunoglobulines	NP	1	1	NP
6	substances	NP	1	NP	NP			excretion of viruses	10	3	4	4	0
7	destruction of virus	2	NP	NP	NP
7	destruction of foreign DNA	NP	2	NP	NP			symptoms/diseases	11	29	35	42	17		0.22	0.19	0.21	0.14
7	virus fixation	1	NP	NP	NP
7	identification of foreign DNA	NP	2	NP	NP			bacteria (as defense cells?)	12	0	0	7	4		0	0	0.04	0.03
7	marking of virus	1	NP	NP	NP
7	virus recognition	1	NP	NP	NP			others	13	1	2	2	1
8	defence system	2	7	15	18
8	immune system	30	30	35	15
9	immunity	NP	1	NP	NP
10	excretion	2	4	4	NP
10	exocytosis	1	NP	NP	NP
11	cold	NP	NP	NP	1
11	coughing	1	NP	1	1
11	diarrhoea	1	NP	NP	NP
11	disease	NP	3	1	NP
11	increase of metabolism	1	NP	NP	NP
11	inflammation	1	NP	NP	NP
11	seizures	NP	1	NP	NP
11	shivering	1	NP	NP	NP
11	sneezing	NP	NP	1	1
11	sweating	2	2	5	2
11	swellings	1	NP	NP	NP
11	swollen lymph node	NP	1	NP	NP
11	temperature	19	28	30	10
11	vomitus	2	NP	4	2
12	bacteria	NP	NP	7	4
13	antibiotics	NP	1	NP	NP
13	isolation of infected cells	1	NP	NP	NP
13	mucosas	NP	1	NP	NP
13	mucus	NP	NP	NP	1
13	nothing	NP	NP	2	NP
	no entry	12	36	53	56			concepts per participant
								1st year univ. bio	1st year univ. non-bio	grade 10	grade 7
	concepts in total	184	245	229	144			1.38	1.35	1.15	1.08
	mis-conceptions	16	20	22	15			0.12	0.11	0.11	0.11
