# Supplementary material for: "The evil virus cell": Students‘ knowledge and beliefs about viruses
Source: PLoS One. 2017 Mar 28;12(3):e0174402. doi: 10.1371/journal.pone.0174402 (PMC5370109; doi:10.1371/journal.pone.0174402)
Supplement: S9 Table — (XLS) [file pone.0174402.s009.xls]

## Sheet: Tabelle1
	S9 Table. Categorization of named diseases against which prevention by vaccination is possible. (Question 21)
	NP = not present
		counts per pre-category								counts per main category					relative frequency of selected main categories						no entry
Code	pre-category	1st year univ. bio	1st year univ. non-bio	grade 10	grade 7	comments		main category	Code	1st year univ. bio	1st year univ. non-bio	grade 10	grade 7		1st year univ. bio	1st year univ. non-bio	grade 10	grade 7			1st year univ. bio	1st year univ. non-bio	grade 10	grade 7
1	coronavirus	1	NP	NP	NP
1	diverse types of influenza	NP	1	NP	NP			(causal agent exclusively/in most cases)												absolute numbers	49	64	103	78
1	ebola	1	NP	2	NP	At the time of this study there was no vaccine on the market; meanwhile it is.														relative frequency	0.37	0.35	0.52	0.59
1	cold	NP	1	NP	3			viral	1	133	153	109	49		1	0.85	0.55	0.37
1	FSME	3	6	4	12
1	cervical cancer	1	3	2	NP			bacterial	2	2	12	11	8		0.02	0.07	0.06	0.06
1	influenza	58	74	58	16
1	hepatitis	13	18	11	2			either viral or bacterial	3	3	6	1	4
1	hepatitis A, B	4	3	1	1
1	hepatitis A, B, C	1	2	2	NP			fungal	4	0	0	0	0
1	hepatitis B	3	3	1	1
1	hepatitis B/C	NP	NP	NP	1			Plasmodium	5	4	4	2	0		0.03	0.02	0.01	0
1	hepatitis C	NP	1	NP	NP
1	herpes	NP	NP	1	NP			only symptoms	6	0	0	0	2
1	HIV	1	2	2	1
1	HPV	9	6	9	NP			cancer (in general)	7	0	0	0	3
1	gastrointestinal virus	NP	NP	1	NP
1	measles	8	8	3	2			(almost) all diseases	8	1	1	0	1
1	mumps	10	4	2	2
1	parvovirus	1	NP	NP	NP			other / not applicable	9	2	1	0	1
1	pox	3	6	NP	3
1	polio	2	2	NP	NP			prions	10	1	0	0	0
1	rotavirus	NP	NP	NP	1
1	rubella	5	5	1	1			(AIDS/HIV treated as one, since many people do not differentiate in between)
1	swine flu	2	3	5	NP
1	rabies	6	NP	NP	1
1	avian flu	1	4	4	NP
1	chickenpox	NP	1	NP	2
2	bubonic plague	NP	1	NP	NP
2	Lyme disease	NP	1	NP	NP
2	cholera	NP	1	1	NP
2	diphtheria	NP	2	NP	NP
2	pertussis	NP	NP	NP	2
2	meningococcal infection	1	2	1	3
2	plague	NP	NP	NP	1
2	scarlet fever	NP	NP	NP	1
2	streptococci	NP	1	NP	NP
2	syphilis	1	NP	NP	NP
2	tetanus	NP	3	8	1
2	typhus	NP	1	1	NP
3	meningitis	3	1	1	2
3	ticks	NP	5	NP	2
5	malaria	4	4	2	NP
6	temperature	NP	NP	NP	2
7	cancer	NP	NP	NP	3
8	a disease transmitted by kissing	NP	NP	NP	1
8	almost every viral disease	NP	1	NP	NP
8	childhood illnesses	1	NP	NP	NP
9	blood sucking insects	NP	1	NP	NP
9	vaccinations to strengthen immune system	1	NP	NP	NP
9	HDMI	NP	NP	NP	1	computer
9	sleeping sickness	1	NP	NP	NP
10	BSE	1	NP	NP	NP
	no entry	49	64	103	78
								concepts per participant
								1st year univ. bio	1st year univ. non-bio	grade 10	grade 7
	concepts in total	146	177	123	68			1.1	0.98	0.62	0.51
	mis-conceptions	13	29	19	20			0.1	0.16	0.1	0.16
