# Supplementary material for: "The evil virus cell": Students‘ knowledge and beliefs about viruses
Source: PLoS One. 2017 Mar 28;12(3):e0174402. doi: 10.1371/journal.pone.0174402 (PMC5370109; doi:10.1371/journal.pone.0174402)
Supplement: S10 Table — (XLS) [file pone.0174402.s010.xls]

## Sheet: Tabelle1
	S10 Table. Categorization of named origin of Ebola epidemics. (Question 16)
	NP = not present
		counts per pre-category								counts per main category					relative frequency of selected main categories						no entry
Code	pre-category	1st year univ. bio	1st year univ. non-bio	grade 10	grade 7	comments		main category	Code	1st year univ. bio	1st year univ. non-bio	grade 10	grade 7		1st year univ. bio	1st year univ. non-bio	grade 10	grade 7			1st year univ. bio	1st year univ. non-bio	grade 10	grade 7
1	air	NP	1	2	NP
2	animal excrements	NP	1	NP	NP			air	1	0	1	2	0							absolute numbers	66	87	101	69
2	animals	21	35	34	22															relative frequency	0.5	0.48	0.51	0.52
2	bat bite	2	NP	NP	NP			animals	2	44	63	45	32		0.33	0.35	0.27	0.24
2	bat excrements	1	1	NP	NP
2	bat/fruit bat excrements	NP	1	NP	NP			body fluids	3	2	6	3	3
2	bats	5	7	2	1
2	bird	NP	NP	1	NP			contact with infected person	4	3	0	10	2		0.02	0	0.05	0.03
2	dead animals	1	NP	NP	NP
2	dog	NP	2	NP	NP			contaminated food	5	11	13	19	9		0.08	0.07	0.1	0.07
2	fruit bats	4	3	4	1
2	insects	2	4	2	1			contaminated water	6	7	9	12	11		0.05	0.05	0.06	0.08
2	monkeys	7	8	1	3
2	mosquitos	1	1	1	4			lack of hygiene	7	1	5	8	12		0.01	0.03	0.04	0.09
3	blood	NP	NP	1	NP
3	body fluids	2	3	2	3			dirt	8	1	1	3	5
3	excretions	NP	1	NP	NP
3	unprotected sex	NP	1	NP	NP			wounds	9	3	0	2	3
3	vomit	NP	1	NP	NP
4	burial rites	3	NP	2	1			other	10	0	6	7	1
4	contact with infected person	NP	NP	8	1
5	animals as food	2	3	1	3
5	bat as food	2	NP	NP	NP
5	bats as food	1	4	3	NP
5	bird as food	NP	NP	NP	1
5	contaminated food	1	1	NP	1
5	dogs as food	NP	NP	1	NP
5	food	1	1	2	1
5	fruit bats as food	2	3	6	1
5	fruits	NP	NP	1	NP
5	monkeys as food	2	1	3	1
5	plants	NP	NP	NP	1
5	porcupine as food	NP	NP	2	NP
6	contaminated water	3	4	7	6
6	river	NP	NP	1	NP
6	water	4	5	4	5
7	lack of hygiene	1	5	7	11
7	no hand washing	NP	NP	1	NP
7	toilet	NP	NP	NP	1
8	dirt	1	1	3	3
8	waste	NP	NP	NP	2
9	open wound	NP	NP	NP	1
9	wound	3	NP	2	2
10	airplane	NP	NP	2	1
10	bacteria	NP	NP	1	NP
10	contaminated needles	NP	1	NP	NP
10	kitchen	NP	NP	1	NP
10	laboratory	NP	3	NP	NP
10	lady doctor	NP	NP	2	NP
10	other disease	NP	NP	1	NP
10	sudden outbreak of previously symptomless virus	NP	1	NP	NP
10	unknown	NP	1	NP	NP
	no entry	66	87	101	69
