# Supplementary material for: "The evil virus cell": Students‘ knowledge and beliefs about viruses
Source: PLoS One. 2017 Mar 28;12(3):e0174402. doi: 10.1371/journal.pone.0174402 (PMC5370109; doi:10.1371/journal.pone.0174402)
Supplement: S11 Table — (XLS) [file pone.0174402.s011.xls]

## Sheet: Location Ebola
	S11 Table. Categorization of named locations of Ebola occurrence. (Question 15)
	NP = not present
		counts per pre-category								counts per main category					relative frequency of selected main categories						no entry
Code	pre-category	1st year univ. bio	1st year univ. non-bio	grade 10	grade 7	comments		main category	Code	1st year univ. bio	1st year univ. non-bio	grade 10	grade 7		1st year univ. bio	1st year univ. non-bio	grade 10	grade 7			1st year univ. bio	1st year univ. non-bio	grade 10	grade 7
1	Africa	73	113	125	93
1	Africa (e.g. Sierra Leone)	NP	NP	1	NP			Africa (general)	1	74	118	130	94		0.56	0.65	0.65	0.71		absolute numbers	8	4	7	6
1	Africa (esp. New Guinea, West Africa)	NP	1	NP	NP															relative frequency	0.06	0.02	0.04	0.05
1	Africa (esp. West Africa)	NP	1	NP	NP			West-Africa (general)	2	26	38	33	7		0.2	0.21	0.17	0.05
1	Africa (esp. poor regions)	1	NP	NP	NP
1	Africa (small part)	NP	NP	1	NP			West African countries hit by recent Ebola outbreak	3	15	11	23	7		0.11	0.06	0.12	0.05
1	Africa (some parts)	NP	2	2	1
1	Africa in general	NP	1	NP	NP			African countries/regions not hit by recent Ebola outbreak	4	11	13	8	12		0.08	0.07	0.04	0.09
1	mainly Africa	NP	NP	1	NP
2	West Africa	24	36	33	7			non-African countries/regions with Ebola cases	5	10	19	17	19		0.08	0.1	0.09	0.14
2	West Africa (e.g. Guinea)	1	NP	NP	NP
2	West Africa (e.g. Sierra Leone)	NP	2	NP	NP			non-African countries/regions not hit by recent Ebola outbreak	6	2	1	4	5
2	West Africa (Guinea, Liberia, Ivory Coast)	1	NP	NP	NP
3	Africa (Congo)	NP	NP	1	NP			other	7	2	1	1	1
3	Africa (Liberia)	2	NP	NP	NP
3	Africa (Liberia, Sierra Leone)	1	NP	NP	NP
3	Africa (Nigeria and neighbouring countries)	NP	1	NP	NP
3	Africa (Nigeria)	1	1	3	2
3	Africa (Sierra Leone)	1	2	2	NP
3	Congo	1	NP	NP	NP
3	Guinea	NP	1	1	1
3	Liberia	2	1	5	1
3	Nigeria	2	NP	2	2
3	Sierra Leone	2	3	4	1
3	West Africa (Liberia)	1	1	1	NP
3	West Africa (Liberia, Nigeria, Guinea)	NP	1	NP	NP
3	West Africa (Liberia, Sierra Leone, Lagos)	1	NP	NP	NP
3	West Africa (Liberia, Sierra Leone, Nigeria)	1	NP	NP	NP
3	West Africa (Sierra Leone)	NP	NP	3	NP
3	West Africa (Sierra Leone, Nigeria, Liberia)	NP	NP	1	NP
4	Africa (mostly north/middle part)	NP	1	NP	NP
4	Central Africa	5	1	4	3
4	East Africa	1	4	NP	1
4	Lebanon	NP	NP	1	NP
4	Lybia	1	NP	NP	NP
4	North Africa	1	1	1	NP
4	Northeast Africa	NP	NP	NP	1
4	Northwest Africa	1	3	NP	NP
4	South Africa	NP	2	2	7
4	Southeast Africa	1	NP	NP	NP
4	Syria	1	NP	NP	NP
4	Tanzania	NP	1	NP	NP
5	America	3	3	9	8
5	Europe	1	1	1	NP
5	France	1	NP	NP	NP
5	one doctor in USA	NP	1	NP	NP
5	one person in London	NP	1	NP	NP
5	one Spaniard	NP	1	NP	NP
5	overseas	NP	1	NP	NP
5	presumedly USA	2	NP	NP	NP
5	Spain	3	5	3	3
5	spreads to other countries (e.g. France)	NP	1	NP	NP
5	Texas	NP	1	1	NP
5	USA	NP	4	3	8
6	East Asia	1	NP	NP	NP
6	Asia	1	NP	1	3
6	Australia	NP	NP	NP	1
6	China	NP	1	NP	NP
6	gets possibly to Austria	NP	NP	NP	1
6	Mexico	NP	NP	3	NP
7	developing countries	2	NP	1	NP
7	in countries with many epidemics	NP	NP	NP	1
7	spreads across whole world	NP	1	NP	NP
	no entry	8	4	7	6
