# Supplementary material for: "The evil virus cell": Students‘ knowledge and beliefs about viruses
Source: PLoS One. 2017 Mar 28;12(3):e0174402. doi: 10.1371/journal.pone.0174402 (PMC5370109; doi:10.1371/journal.pone.0174402)
Supplement: S14 Table — (XLS) [file pone.0174402.s014.xls]

## Sheet: Bio_first_year_university
	S14 Table. Individual data and ratings.
	participant	age	sex	mother tongue	mother tongue	nationality	number of biol./med. trained close familiy members	country/state in which participant went to school		pre-category brainstorming	category number "brainstorming"	pre-category more information required	category number "more information required"	category virus drawing R1	comments on correctness of virus drawing	category virus drawing R2	Knowledge Level "Drawing" R1	Knowledge Level "Drawing" R2	pre-category virus description	category number "virus description"	Knowledge Level "virus description" R1	Knowledge Level "virus description" R2	viral diseases named by participant	category number "virus diseases"	Knowledge Level "virus diseases" R1	Knowledge Level "virus diseases" R2	pre-category "modes/sources of infection"	category number "modes/sources of infection"	Knowledge Level "modes/sources of infection" R1	Knowledge Level "modes/sources of infection" R2	pre-category "prevention"	category number "prevention"	Knowledge Level "prevention" R1	Knowledge Level "prevention" R2	pre-category "multiplication of a virus"	category number "multiplication of virus"	Knowledge Level "multiplication of viruses" R1	Knowledge Level "multiplication of viruses" R2	pre-category "immunoresponse"	category number "immunoresponse"	Knowledge Level "immunoresponse" R1	Knowledge Level "immunoresponse" R2	school knowledge virus (self-assessment)	external knowledge virus (self-assessment)	knowledge about ebola (self-assessment)	source of knowledge about ebola (self-assessment)	location of ebola epidemic	category number "location ebola"	pre-category probable source for first human ebola infection in current outbreak
					1=Austrian/German				1=Styria
			f=1		2=Balkan states				2=other state														italics: added from brainstorming
			m=2		3=NW-Europe				3=other country
ne = no entry					4=East-Europe
					5=South-Europe
					6=non European
																																											0 = nothing	1 = untrue	no = 1
																																											1 = a little	2 = true	yes = 2
																																											2 = much	99 = no entry	99 = no entry			99 = no entry
																																											3 = very much
																																											99 = no entry
	MIPEHA	20	1	German	1	Austrian	4	Tyrol	2	viruses ≠ bacteria	9	types	13	0			1		(fast) transmission	18	3	3	AIDS	1	4	4	air	1	2	2	surgical mask	9	3	3		ne	1	1	antibodies	1	3	3	0	1	2	newspaper	Africa	1	bats
										(fast) transmission	18	protection	20						weakens immune system	15			ebola	1							strengthening immune system	11														TV			monkeys
										weakness	15	structure	6						viruses ≠ bacteria				swine flu	1			feces	5			hygiene	7														internet
										death	15	reactions of body	3										influenza	1
																							norovirus	1
										(high number of) different viruses	13												avian flu	1
	ELHERA	18	1	German	1	Austrian	2	Styria	1	disease/infection	14	nothing	26	0			1		micro-organisms	8	1	1	influenza	1	3	3	skin contact	6	3	3	avoidance of /caution during contact with infected persons	3	4	4	infects cells	3	2	2	leucocytes	5	5	5	2	1	2	newspaper	Africa	1	animals
										proliferation in host/host cells	4								enters blood circulation	5			ebola	1			contaminated material	5			use of disinfectant	6			division	11			virus recognition	7						TV
										vaccination	20								harmful	12							body fluids	6			vaccination	1			host cell bursts	10			marking of virus	7						radio
										mutation	4																												destruction of virus	7
										defense through leucocytes	3																												macrophages	5
										defense = long process	3																												phagocytosis	5
										transmission through contact	18
	CAROWO	21	1	German	1	Austrian	1	Styria	1	disease/infection	14	effects of different viruses	15	11			5		infects body	18	1	1	influenza	1	4	4	body fluids	6	3	3	washing of hands	7	4	4		ne	1	1	antibodies	1	3	3	2	1	2	school	Africa	1	bat as food
										(fast) transmission	18	why some are deadly	28						differential symptoms	15			cold	1			air	1			strengthening immune system	11							temperature	11						TV
										symptoms	15	mode of action of medication	17										angina	3							surgical mask	9
										(difficult) treatment	16	development of medication	17										avian flu	1			skin contact	6			protective clothing (gloves, suit etc.)	9
										death	15	most dangerous virus	28										malaria	5			animals	2
										medication	17	different ways of transmission	18										meningitis	3
												replication in body	4										ebola	1
	DAMIZI	19	1	Bosnian	2	Bosnian	1		3	disease/infection	14	structure	6	7		6	1	1	disease	14	1	1	AIDS	1	2	2	animals	2	3	3	washing of hands	7	3	3	infects cells	3	3	3	macrophages	5	3	3	1	1	2	TV	Africa	1
										proliferation in host/host cells	4	types	13										malaria	5											cell division	11			other defence cells	5						newspaper
										(fast) transmission	18												ebola	1			air	1
										small	7																body fluids	6
	ANCLCO	18	1	Romanian	4	Austrian	0	Styria	1	computer	23	everything	29	14	[wrong shape of head; wrong proportions; no neck/tube; spikes as "teeth"]	14	3	3	disease	14	1	1	AIDS	1	3	3	body fluids	6	2	2	vaccination	1	3	3	infects cells	3	2	2	temperature	11	2	2	1	1	2	newspaper	Africa	1	bat as food
										proliferation in host/host cells	4												malaria	5																						TV
										very small	7												ebola	1																						radio
										evil	11												swine flu	1
										computer	23
										vaccination	20
										disease/infection	14
										(fast) transmission	18
										(fast) replication	5
	SOMOGÜ	20	1	German	1	Austrian	1	Styria	1	disease/infection	14	diseases	14	0			1			ne	1	1	ebola	1	4	4	body fluids	6	3	3	surgical mask	9	4	4	cell division	11	2	2	macrophages	5	3	3	0	1	2	newspaper	Africa	1	animals
												mode of infection	18										Darmvirus	1			air	1			avoidance of /caution during contact with infected persons	3														TV
										(fast) transmission	18	transmission	18										influenza	1			liquids	4			clean water/food	4
																							HIV	1
	ALAMGÜ	27	2	German	1		1 (Förster)	Salzburg	2	no living organism	10	mutation	4	14	[spikes missing/shape of head incorrect]		3			ne	5	5	ebola	1	4	4	body fluids	6	3	3	personal hygiene	7	4	4		ne	1	1	antibodies	1	3	3	0	1	2	newspaper	West Africa	2	animals
										disease/infection	14								no living organism				HIV	1							use of disinfectant	6							temperature	11						TV
										proliferation in host/host cells	4												avian flu	1			air	1			protective clothing (gloves, suit etc.)	9														internet
										blood stream	5												herpes	1			liquids	4			protection against insects (repellents, nets, etc.)	3
																							West Nile virus	1			animals	2
																							malaria	5
	HERORE	26	1	German	1	Austrian	3	Styria	1	possibly no living organism	10		ne	14	[DNA, not RNA; fibres too short]	14	3	3		ne	3	3	HIV	1	4	4	body fluids	6	2	2	condoms	8	4	4	infects cells	3	5	5	immune system	8	2	2	99	1	2	internet	Africa	1	monkeys
										small	7								possibly no living organism				influenza	1			contaminated material	5			disposable needles	4			RNA changes cell DNA	5
										potentially dangerous	12												HPV	1							protective clothing (gloves, suit etc.)	9			cell produces viruses	8
										gene technology	24												cervical cancer	1							avoidance of /caution during contact with infected persons	3			host cell destroyed	10
																							warts	1							washing of hands	7			viruses set free	15
	THBEJO	19	1	German	1	Austrian	3	Upper Austria	2	disease/infection	14	mode of infection	18	3			1			ne	1	1	HIV	1	3	3	body fluids	6	2	2	condoms	8	3	3	infects cells	3	3	3	macrophages	5	3	3	1	1	2	newspaper		99
										HIV	13	protection	20										ebola	1											host cell destroyed	10
										(fast) replication	5
	KEEDNO	19	1	German	1	Austrian	1	Styria	1	disease/infection	14	mode of infection	18	3		3	1	1	disease	14	3	3	influenza	1	4	4	body fluids	6	2	2	washing of hands	7	4	4		ne	1	1	leucocytes	5	3	3	1	1	2	newspaper	West Africa (e.g. Guinea)	2
												protection	20						viruses ≠ bacteria				HIV	1							use of disinfectant	6														TV
										incubation	14												ebola	1			air	1			strengthening immune system	11
										immunity	3												swine flu	1							avoidance of /caution during contact with infected persons	3
										HIV	13
										(fast) transmission	18
										ebola	14
										viruses ≠ bacteria	9
										(fast) replication	5
	DAANJO	20	2	German	1	Austrian	2	Upper Austria	2	disease/infection	14	structure	6	14	[resembles reality, but rather cartoon-like]		3		infects body	18	1	1	avian flu	1	4	4	skin contact	6	3	3	medication	2	1	1	eats cells	13	1	1	antibodies	1	3	3	1	1	2	media	Africa, America	1 and 5
												transmission	18						proliferates in body	4			influenza	1			body fluids	6			avoidance of /caution during contact with infected persons	3														school
										(fast) transmission	18	benign virus known?	27						(fast) transmission	18			gastrointestinal virus	1
										epidemic	18												swine flu	1			liquids	4
																							ebola	1			food	4
										computer	23																dirt	5
										host gets fed	2
	EVELAN	18	1	German	1	Austrian	0	Carinthia	2	HIV	13	structure	6	0			1			ne	1	1	HIV	1	4	4	body fluids	6	2	2	contraception	8	3	3		ne	1	1	blood cells	5	1	1	0	1	2	internet	Africa (Liberia, Sierra Leone)	3
										(fast) transmission	18												influenza	1							washing of hands	7														newspaper
										ebola	14												ebola	1
	SABASI	20	1	German	1	Austrian	0	Styria	1	bacteria	8	symptoms	15	0			1		bacterium	8	1	1	AIDS	1	3	3	body fluids	6	2	2	vaccination	1	4	4	cell division	11	2	2	temperature	11	2	2	1	1	2	newspaper	Spain	5
										disease/infection	14	measures to combat viruses	20						attacks cells	19			influenza	1			skin contact	6			washing of hands	7														radio
										(fast) transmission	18																				avoidance of /caution during contact with infected persons	3														talks
										medication	17
										research	24
										measures to combat viruses	17
	NAPEHE	18	1	German	1	Austrian	0	Styria	1	viruses ≠ bacteria	9	diseases	14	6		7	1	1	disease	14	3	3	measles	1	4	4	body fluids	6	2	2	washing of hands	7	3	3		ne	1	1	immune system	8	2	2	2	1	2	newspaper	Africa	1
										measles	14	infection	18						weakens immune system	15			mumps	1			skin contact	6			healthy diet (vitamines etc.)	11														TV
										medication	17	treatment	17						viruses ≠ bacteria				rubella	1																						internet
										disease/infection	14	medication	17										herpes	1																						radio
										antibiotics	17_1												influenza	1
										influenza	14												hepatitis A-F	1
										ebola	14												hepatitis C	1
										droplet infection	18												ebola	1
										mumps	14
	YAHEFR	26	2	German	1	Austrian	2	Upper Austria	2	disease/infection	14	origin	25	11		11	5	5	no living organism	10	5	5	influenza	1	4	4	skin contact	6	3	3	washing of hands	7	4	4	infects cells	3	5	5	antibodies	1	3	3	1	2	2	radio	Liberia	3	fruit bats as food
										ebola	14	transmission	18						multiplication in host cells	4			HIV	1			body fluids	6			vaccination	1			inserts DNA/RNA	4			immune system	8						newspaper	Sierra Leone	3
										coughing	15								smaller than normal cell	7			hepatitis	1			contaminated material	5			surgical mask	9			cell produces viruses	8										TV
										cold	14												ebola	1											host cell bursts	10
										computer	23												meningitis	3
										influenza	14												cold	1
	KRANEK	19	1	German	1	Austrian	1	Salzburg	2	disease/infection	14	measures to combat viruses	20	1		1	1	1	disease	14	1	1	cold	1	4	4		ne	1	1	washing of hands	7	4	4	cell division	11	2	2	antibodies	1	3	3	1	2	2	radio	Africa	1
										cold	14	origin	25						some viruses = bacterium				ebola	1							use of disinfectant	6														newspaper
																							swine flu	1							avoidance of /caution during contact with infected persons	3														TV
										some viruses = bacterium	8												avian flu	1																						family
										computer	23																																			friends
										proliferation in host/host cells	4
	MAALER	20	2	German	1	Austrian	2	Styria	1	disease/infection	14	treatment	17	0			1		disease	14	5	5	ebola	1	2	2	skin contact	6	2	2	vaccination	1	1	1	cell division	11	2	2	increase of metabolism	11	1	1	1	1	2	newspaper	Asia	6	wound
										medication	17	origin	25						particle	6											medication	2							sweating	8						TV			contaminated food
										no living organism	10	resistance	18						contagious	18																			shivering	11						internet
																			no living organism
	SEMAER	19	1	German	1	Austrian	0	Styria	1	disease/infection	14	prevention	20	0			1		disease	14	1	1	influenza	1	2	2	body fluids	6	2	2	vaccination	1	3	3	infects cells	3	3	3	immune system	8	2	2	0	1	2	newspaper	Africa	1
										(weaken) immune system	15								droplet infection	18											washing of hands	7			cell division	11										TV
										vaccination	20								to be treated	17
										antibiotics	17_1								antibiotics
	ANGUGE	18	1	German	1	Austrian	2	Styria	1	disease/infection	14	measures to combat viruses	20	0			1		disease	14	1	1	cold	1	3	3	body fluids	6	2	2	washing of hands	7	3	3		ne	1	1	T-cells	5	3	3	1	1	2	radio	Africa	1
										(weaken) immune system	15	transmission	18										influenza	1																						TV
												reactions of body	3
	SABIKL	18	1	German	1	Austrian	0	Styria	1	influenza	14	infection	18	0			1		disease	14	1	1	cold	1	4	4	body fluids	6	2	2	washing of hands	7	3	3	attacks cells	1	1	1	T-cells	5	3	3	1	1	2	newspaper	Africa	1
										disease/infection	14	symptoms	15										influenza	1							surgical mask	9														radio
										droplet infection	18	treatment	17										ebola	1																						TV
										(weaken) immune system	15	reactions of body	3
												transmission	18
												diseases	14
												prevention	20
	REMOCH	22	1	German	1	Austrian	0	Carinthia	2	weakness	15	origin	25	0			1		disease	14	1	1	ebola	1	3	3	body fluids	6	2	2	personal hygiene	7	2	2	division	11	1	1	immune system	8	3	3	1	1	2	radio	Africa	1	wound
										disease/infection	14	measures to combat viruses	20										malaria	5			skin contact	6											antibodies	1
										antibodies	3	averse effects of wrong treatment	17										influenza	1
										influenza	14												cold	1
										cold	14
	LISARE	19	1	German	1	Austrian	0	Styria	1	bacteria	8	diseases	14	0			1		virus = antibodies	9	1	1		ne	1	1	body fluids	6	2	2		ne	1	1		ne	1	1	macrophages	5	4	4	2	1	2	TV	Africa	1
										(weaken) immune system	15	measures to combat viruses	20						attacks body	19																			memory cell	3						newspaper
										immunity	3
										macrophage	3
										memory cell	3
	NIANGU	18	1	German	1	Austrian	1	Styria	1	attack via mucosa	18	everything	29	0			1		particle	6	5	5	ebola	1	1	1	body fluids	6	2	2	vaccination	1	3	3		ne	1	1	immune system	8	2	2	1	1	2	newspaper	Africa	1
										(weaken) immune system	15								disease	14			malaria	5																						internet
										(fast) spread in body	5
	CHSAHE	19	1	German	1	Austrian	0	Styria	1	(fast) transmission	18	symptoms	15	10	[too few receptor-binding proteins]		3		disease	14	1	1	cold	1	4	4	contaminated material	5	3	3	washing of hands	7	3	3		ne	1	1	T-cells	5	4	4	1	1	2	TV	Africa	1	burial rites
										mutation	4	why some disappear on their own	6										influenza	1			skin contact	6			avoidance of /caution during contact with infected persons	3							antibodies	1						newspaper
										vaccination	20												ebola	1			air	1
										(weaken) immune system	15
										(fast) transmission	18
	SARECH	18	1	German	1	Austrian	7	Styria	1	disease/infection	14	diseases	14	3			1			ne	1	1	ebola	1	4	4	body fluids	6	2	2	surgical mask	9	3	3		ne	1	1	blood cells	5	1	1	1	1	2	newspaper	Africa	1
										symptoms	15	treatment	17										swine flu	1							stay home/rest	3														radio
										avian flu	14												avian flu	1																						TV
										ebola	14
										bacteria	8
										death	15
	LUBAJO	19	2	German	1	Austrian	2	Styria	1	proliferation in host/host cells	4	replication	4	0			1		disease	14	1	1	ebola	1	4	4	body fluids	6	2	2	vaccination	1	3	3	infects cells	3	4	4	temperature	11	2	2	1	1	2	media	Lybia	4	bat excrements
										mutation	4	symptoms	15						parasite	8			HIV	1							avoidance of /caution during contact with infected persons	3			manipulates cell	6											Syria	4
										computer	23	possible use of viruses	24										influenza	1											cells produce viral proteins	7											presumedly USA	5
	CEKAWA	18	1	German	1	Austrian	1	Styria	1	disease/infection	14	mode of attack against immune system	1	10	[open membrane; wrong proportions]		3		attacks cells	19	1	1	cold	1	4	4	body fluids	6	2	2	strengthening immune system	11	3	3	attacks cells	1	1	1	temperature	11	2	2	2	1	2	newspaper	West Africa	2	bats
										symptoms	15												ebola	1			skin contact	6			vaccination	1			reproduces	11										radio
										proliferation in host/host cells	4												malaria	5											migrates further	15										TV
										computer	23												HIV	1
										attack via mucosa	18												hepatitis A,B	1
										(weaken) immune system	15
	CHCLWO	18	1	German	1	Austrian	0	Styria	1	death	15	medication	17	7	1 [internal structures not clear: nucleus?]		3		disease	14	1	1	ebola	1	3	3	skin contact	6	3	3	use of disinfectant	6	3	3		ne	1	1	antibodies	1	3	3	1	1	2	TV	Africa	1	water
										gene technology	24	origin	25						contagious	18			influenza	1			contaminated material	5			washing of hands	7														radio
										ebola	14																animals	2
										influenza	14																liquids	4
										(fast) transmission	18
										hardly manageable	18
										(fast) replication	5
										computer	23
	MAMAJO	33	1	German	1	Austrian	1	Styria	1	antibiotics non-effective	17_2	structure	6	0			1		no living organism	10	5	5	HIV	1	4	4	body fluids	6	2	2	surgical mask	9	4	4	attaches to cells	2	4	4	immune system	8	2	2	1	1	2	TV	Africa	1
										proliferation in host/host cells	4								antibiotics non-effective				hepatitis	1							caution with open wounds	3			changes host cell DNA	5										internet
										computer	23												influenza	1							protective clothing (gloves, suit etc.)	9			cell produces viruses	8
										vaccination	20												ebola	1
																							herpes	1
	NIGEFR	25	1	German	1	Austrian	0	Upper Austria	2	disease/infection	14	structure	6	3			1		cell	8	1	1	influenza	1	4	4	body fluids	6	2	2	washing of hands	7	3	3	attacks cells	1	1	1	antigens	2	1	1	1	1	2	media	Africa (esp. poor regions)	1	monkeys as food
										virostaticum	17	mode of action	1						parasite	8			swine flu	1			feces	5			use of disinfectant	6
										(high number of) different viruses	13	mode of action of medication	17						needs host cell	6			avian flu	1							fresh air	11
										mutation	4	positive and negative effects of vaccination	20						self-multiplication	4			HIV	1							strengthening immune system	11
										high specificity of medicine	18								host cell bursts	2			hepatitis A-E	1
										harmful	12								mutation	4			measles	1
										computer	23												ebola	1
																							rubella	1
																							mumps	1
	CIKAVO	18	1	German	1	Austrian	1	Carinthia	2	disease/infection	14	structure	6	5			1		disease	14	1	1	HIV	1	4	4	close contact with infected persons	6	1	1	strengthening immune system	11	3	3	cell division	11	2	2	leucocytes	5	3	3	1	1	2	TV	Africa	1
										proliferation in host/host cells	4	origin	25						infects cells	1			influenza	1			immunodeficiency	7			vaccination	1														newspaper	America	5
										linving organism	8								living	8			ebola	1							avoidance of /caution during contact with infected persons	3															Europe	5
										antibiotics	17_1								antibiotics
										very small	7
										(fast) transmission	18
	CISAGE	19	1	German	1	Austrian	0	Styria	1	disease/infection	14	origin	25	3			1		no metabolism	6	4	4	HIV	1	3	3	body fluids	6	1	1	washing of hands	7	3	3		ne	1	1		ne	1	1	2	1	2	newspaper	Africa	1	food
										medication	17	transmission	18						needs host cell	6			ebola	1			bacteria	3			contraception	8														TV
										(weaken) immune system	15								self-multiplication	4
	HAMIBE	18	1	German	1	Austrian	2	Carinthia	2	disease/infection	14	structure	6	14	[no neck/tube, no spikes]	14	3	3	prokaryote	8	3	1	HIV	1	4	4	body fluids	6	2	2	protective clothing (gloves, suit etc.)	9	3	3	infects cells	3	2	2	blood cells	5	3	3	0	1	2	media	West Africa	2	water
										HIV	13	types	13						uncertain whether living organism	10			ebola	1							strengthening immune system	11			division	11			macrophages	5
										harmful	12	symptoms	15										influenza	1							avoidance of /caution during contact with infected persons	3			host cells burst	10
										ebola	14												meningitis	3
										computer	23												swine flu	1
																							avian flu	1
	STCAMA	18	1	German	1	Austrian	0	Carinthia	2	disease/infection	14	transmission	18	3			1		disease	14	1	1	HIV	1	4	4	skin contact	6	2	2	avoidance of /caution during contact with infected persons	3	3	3		ne	1	1	antibodies	1	3	3	1	1	2	radio	Africa (Nigeria)	3
										(fast) transmission	18	treatment	17										angina	3			body fluids	6
										computer	23												ebola	1
																							influenza	1
	PHSAGE	20	2	German	1	Austrian	0	Styria	1	disease/infection	14	transmission	18	0			1		micro-organism	8	5	5	influenza	1	4	4	body fluids	6	2	2	vaccination	1	4	4	infects cells	3	4	4	leucocytes	5	3	3	1	2	2	media	Southeast Africa	4
										phage	13	origin	25						attacks cells	19			ebola	1			air	1			surgical mask	9			inserts genetic material into cell	4
										aerobic/anaerobic	6	lethality of different strains	28						injects genetic material	1			HIV	1							protective clothing (gloves, suit etc.)	9			cell produces viruses	8
										droplet infection	18								changes DNA of host cell	1			swine flu	1							use of disinfectant	6
										no nucleus	6								cell produces viral DNA	4
										possibly no living organism	10								phage
										proliferation in host/host cells	4								no nucleus
										no mitochondria	6								possibly no living organism
										death	15								no mitochondria
										simple organisation	6								simple organisation
	NAEDRO	19	1	German	1	Austrian	1	Styria	1	disease/infection	14	HIV	13	3			1		cell [apparently host meant, see below!]	8	4	4	influenza	1	4	4	body fluids	6	2	2	no exchange of body fluids	3	3	3	cell division	11	2	2	antibodies	1	3	3	1	1	2	newspaper	West Africa	2
										HIV	13	precise effect of antibodies	3						parasite	8			AIDS	1			air	1			no sneezing/coughing in other person's face	3														internet
										bacteria	8	vaccination	20						self-multiplication	4			measles	1
										antibodies	3	places of being outside host	21						needs host	6			mumps	1
										no living organism	10								no living organism
										host	19
										proliferation in host/host cells	4
	MAMORU	18	1	German	1	Austrian	3	Styria	1	HIV	13	occurence	21	3			1			ne	1	1	droplet infection	9	2	2	contaminated material	5	3	3		ne	1	1		ne	1	1		ne	1	1	0	99	2	TV	Africa	1	fruit bats
										proliferation in host/host cells	4	worst viruses	28						antibiotics				body fluids	9			vaccination	7																		newspaper
										antibiotics	17_1	mode of action	1										contaminated needles	9			skin contact	6
																							HIV	1
	JACLMA	18	1	German	1	Austrian	0	Carinthia	2	disease/infection	14	origin	25	7	1 [wrong proportions of receptor proteins]		3		contagious	18	5	5	HIV	1	4	4	air	1	3	3	avoidance of /caution during contact with infected persons	3	3	3		ne	1	1	defence system	5	3	3	1	1	2	newspaper	West Africa	2
										antibodies	3								particle	6			influenza	1			body fluids	6			hygiene	7							antibodies							TV
										(fast) transmission	18								no living organism				ebola	1			animals	2			condoms	8														radio
										bacteria	8
										no living organism	10
										computer	23
	EVELAD	19	1	German	1	Austrian	0	Styria	1	disease/infection	14		ne	0			1		parasite	8	1	1	HIV	1	3	3	body fluids	6	2	2		ne	1	1	inserts itself into cell DNA	5	2	2	immune system	8	2	2	2	1	2	media	Africa	1
																							influenza	1
	KAELJO	26	1	German	1	Austrian	0	Styria	1	no living organism	10	everything	29	0			1		no living organism	10	5	5	HIV	1	4	4	body fluids	6	2	2	condoms	8	3	3		ne	1	1	immune system	8	2	2	0	1	2	radio	Africa	1
										disease/infection	14								disease	14			influenza	1							protective clothing (gloves, suit etc.)	9														TV
										HIV	13												hepatitis	1
										computer	23												ebola	1
	DOESFE	22	1	Hungarian	4	Hungarian	1	Carinthia	2	no living organism	10	infection	18	0			1		no living organism	10	5	5	HIV	1	4	4	body fluids	6	2	2	protective clothing (gloves, suit etc.)	9	3	3		ne	1	1	immune system	8	2	2	0	1	2	newspaper	Africa	1
										disease/infection	14	basic information	29										hepatitis	1							condoms	8														radio
										HIV	13	differences to bacterial infection	9										influenza	1																						TV
																							ebola	1
	JUJUHE	20	1	German	1	Austrian	1	Carinthia	2	disease/infection	14	dangerous viruses	28	11		11	5	5	contagious	18	5	5	ebola	1	2	2	body fluids	6	2	2	surgical mask	9	3	3	manipulates cell DNA	5	3	3	immune system	8	2	2	0	1	2	TV	West Africa	2	animals
										viruses ≠ bacteria	9	definition	6						particle	6															cell produces viruses	8										radio
										computer	23								viruses ≠ bacteria																											newspaper
	MAJORE	18	1	German	1	Austrian	0	Styria	1	disease/infection	14	definition	6	5			1		disease	14	3	3	cold	1	4	4	body fluids	6	2	2	condoms	8	3	3		ne	1	1	antibodies	1	3	3	2	1	2	media		99
										droplet infection	18								unclear whether living organism				influenza	1			skin contact	6			washing of hands	7
										harmful	12								RNA + DNA in same virus				HIV	1
										hygiene	20
										vaccination	20
										HIV	13
										unclear whether living organism	10
										RNA + DNA in same virus	6
	STSIRO	19	1	German	1	Austrian	1	Styria	1	disease/infection	14	treatment	17	4			1		contagious	18	1	1	HIV	1	2	2	body fluids	6	2	2	washing of hands	7	3	3		ne	1	1	antibodies	1	3	3	0	1	2	media	Africa	1	animals
										bacteria	8	ethymology	26						bacterium	8											healthy diet (vitamines etc.)	11							immune system	8									water
										doctor	16	research	24						antibiotics												condoms	8
										antibiotics	17_1
										medication	17
	ANSAMA	19	1	German	1	Austrian	1	Styria	1	disease/infection	14	origin	25	3			1		disease	14	1	1	ebola	1	4	4	body fluids	6	2	2	avoidance of /caution during contact with infected persons	3	3	3		ne	1	1	antibodies	1	3	3	0	1	2	newspaper	Africa	1
												structure	6										influenza	1							no exchange of body fluids	3														radio
												measures to combat viruses	20										HIV	1
	SAJOMI	21	1	German	1	Austrian	0	Styria	1	no metabolism	10	measures to combat viruses	20	14	[has DNA, not RNA; wrong structure of capsule; no spikes]	15	3	5	disease	14	5	5	pox	1	4	4	body fluids	6	3	3	strengthening immune system	11	3	3	misuse of cell metabolism	6	4	4	leucocytes	5	4	4	2	1	2	school	West Africa	2	bats
										bacteriophage	13								no living organism	10			hepatitis	1			skin contact	6			sports	11			inserts genetic material into cell	4			macrophages	5						newspaper
										smallpox	14								no metabolism	6			HIV	1			contaminated material	5			avoidance of /caution during contact with infected persons	3			cell produces viruses	8										TV
										small	7								injects DNA/RNA	1			HPV	1							hygiene	7
										proliferation in host/host cells	4								needs host cell	6			rabies	1
										antibiotics non-effective	17_2								host cell produces viruses	4			ebola	1
										ebola	14								bacteriophage				TMV	1
										(fast) transmission	18								antibiotics non-efficient				influenza	1
										droplet infection	18												smallpox	1
										DNA/RNA	6
	MIDOEW	20	2	German	1	.	2	Carinthia	2	disease/infection	14	reaction of immune system	3	3			1		parasite	8	3	3	HIV	1	3	3	body fluids	6	2	2	condoms	8	3	4		ne	1	1	leucocytes	5	3	3	1	1	2	media	Africa	1	lack of hygiene
										leucocytes	3	structure	6						harmful	12			ebola	1							no frequent change of sexual partner	3							temperature	11						family
										viruses ≠ bacteria	9	types	13						living organism	8											no drugs	4														friends
												mode of action	1						viruses ≠ bacteria												surgical mask	9
	MASYFL	18	1	German	1	Austrian	0	Styria	1	transmission exclusively via saliva	18	protection	20	0			1		disease	14	1	1	HIV	1	2	2	body fluids	6	2	2	vaccination	1	1	1	cell division	11	2	2	immune system	8	2	2	1	1	2	facebook	developing countries	7
										(weaken) immune system	15	reactions of body	3						attacks cells	19							transmission exclusively via saliva				antibiotics	2														newspaper
										kills immune cells	2								self-multiplication	4																										TV
										vaccination	20								needs host	6
	CHBAWA	19	1	German	1	Austrian	1	Styria	1	disease/infection	14	infection	18	10	[has RNA, not DNA]	11	3	5	disease	14	1	1	HIV	1	3	3	body fluids	6	2	2	vaccination	1	3	3	inserts genetic material into cell	4	3	3	immune system	8	5	5	2	1	2	newspaper	developing countries	7	animals
										(fast) transmission	18	measures to combat viruses	20						contagious	18			influenza	1							condoms	8			cell produces viruses	8			T-cells	5						TV
										HIV	13								DNA	6																			leucocytes
										penicillin	17_1								antigen	6																			antibodies
										antigen	6								penicillin
										antibodies	3
										vaccination	20
										death	15
										(weaken) immune system	15
										defense	3
										blood cells	3
										leucocytes	3
	COBAPE	18	1	German	1	Austrian	0	Styria	1	viruses ≠ bacteria	9	treatment	17	11			5		disease	14	5	5	HIV	1	4	4	body fluids	6	2	2	avoidance of /caution during contact with infected persons	3	3	3	manipulates cells to produce viruses	6	2	2	leucocytes	5	3	3	1	1	2	newspaper	Africa	1	contaminated water
										disease/infection	14								destroys cells	12			HPV	1			skin contact	6			condoms	8														radio
										no living organism	10								antigen	6			Inluenza	1
										mutation	4								viruses ≠ bacteria
										(weaken) immune system	15								no living organism
	KAISHE	19	1	German	1	Austrian	0	Carinthia	2	disease/infection	14	prevention	20	11			5		contagious	18	4	1	ebola	1	2	2	body fluids	6	2	2	condoms	8	3	3	attaches to cells	2	4	4	immune system	8	3	3	0	1	2	newspaper	West Africa	2	bats
										bacteria	8	dealing with infected persons	18						toxin	1											hygiene	7			manipulates nucleus and DNA	5			macrophages	5						internet
										(fast) transmission	18	stages of disease	15						mucus	18											avoidance of /caution during contact with infected persons	3			cell produces viruses	8										radio
										computer	23								particle	6																										TV
	POMODO	24	1	Persian	6	Iranian	0	Iran	3	harmful	12	medication	17	3			1		multiplication outside cell	4	4	4	influenza	1	3	3		ne	1	1		ne	1	1	division	11	1	1		ne	1	1	1	1	1	ne		99
																			no living organism	10			herpes	1
	JADOGE	26	1	German	1	Austrian	0	Lower Austria	2	disease/infection	14	protein coat	6	10	[RNA, not DNA; no "wall", but membrane]		3		disease	14	5	5	ebola	1	3	3	animals	2	3	3	vaccination	1	3	3	infects cell	3	1	1	antibodies	1	4	4	1	2	2	radio	Africa	1	insects
										no cell	10	origin	25						needs host	6			AIDS	1			body fluids	6			avoidance of /caution during contact with infected persons	3			division	11			leucocytes	5
										viruses ≠ bacteria	9								no cell								food	4
										very small	7								viruses ≠ bacteria
										protein coat	6								protein coat
										DNA	6								DNA
										no nucleus	6								no nucleus
										proliferation in host/host cells	4
										production of spores	4
										mutation	4
										influenza	14
	VALUPE	20	1	German	1	Austrian	0	Styria	1	disease/infection	14	everything	29	3			1		disease	14	2	2	ebola	1	3	3	body fluids	6	2	2	vaccination	1	3	3	infects cell	3	1	1	swellings	11	1	1	0	1	2	TV	Africa	1
										HIV	13								infects cells	1			AIDS	1											self-multiplication	11			inflammation	8						talks	presumedly USA	5
										ebola	14								self-multiplication	4																			coughing	11
										viruses ≠ bacteria	9								viruses ≠ bacteria
	LAISGU	18	1	German	1	Austrian	0	Salzburg	2	(high number of) different viruses	13	mode of action	1	7		7	1	1	very small	7	5	5	HIV	1	3	3	body fluids	6	2	2	avoidance of /caution during contact with infected persons	3	3	3	division	11	1	1	defence system	5	1	1	1	1	2	media	Africa	1	animals
										disease/infection	14	preferred victims	19						no cell				ebola	1																						family
										no cell	10	why high incidence rate at some places	21						no nucleus
										no nucleus	6
	BIBAJO	32	1	German	1	Austrian	0	Styria	1	HIV	13		ne	0			1			ne	1	1	HIV	1	2	2		ne	1	1		ne	1	1		ne	1	1	antibodies	1	3	3	1	1	2	newspaper	Africa	1
	LASAWE	18	1	German	1	Austrian	1	Burgenland	2	small	7	measures to combat viruses	20	9		9	2	2	disease	14	1	1	angina	3	2	2	skin contact	6	2	2	healthy diet (vitamines etc.)	11	1	1		ne	1	1	immune system	8	3	3	2	1	2	TV	West Africa	2
										disease/infection	14	occurence	21														body fluids	6			antibiotics	2							antibodies	1
										harmful	12	replication	4
										(fast) transmission	18	types	13
	DIDABE	20	1	German	1	Austrian	3	Styria	1	H1N1	13		ne	11			5		disease	14	3	3	AIDS	1	4	4	body fluids	6	2	2	vaccination	1	3	3	inserts RNA into cell DNA	5	3	3	antibodies	1	3	3	3	1	2	school		99	monkeys
										antibiotics non-effective	17_2								antibiotics non-efficient				influenza	1							strengthening immune system	11			cell reproduces RNA	7
										vaccination	20												H1N1	1							condoms	8
										HIV	13
										proliferation in host/host cells	4
	LIWAGE	20	1	German	1	Austrian	0	Styria	1	viruses ≠ bacteria	9		ne	11			5		disease	14	3	3	influenza	1	4	4	body fluids	6	2	2	vaccination	1	3	3	self-multiplication	11	1	1	antibodies	1	3	3	3	1	2	school		99
										antibiotics non-effective	17_2								viruses ≠ bacteria				avian flu	1							condoms	8														news
										RNA	6								antibiotics non-efficient				swine flu	1
	HAUTBE	18	1	German	1	Austrian	0	Styria	1	TMV	13	protection	20	13			5		attacks immune system	19	1	1	HIV	1	4	4	body fluids	6	2	2	avoidance of /caution during contact with infected persons	3	3	3	attacks cells	1	2	2	immune system	8	2	2	2	1	2	school	Africa	1
										HIV	13	infection	18						antibiotics				ebola	1			air	1							inserts DNA	4										newspaper
										genome	6												hepatitis	1											self-multiplication	11										TV
										(fast) replication	5												TMV	1											change of host-DNA											radio
										adenovirus	13
										staphylococci	13
										antibiotics	17_1
										retrovirus	13
										proliferation in host/host cells	4
										change of host-DNA	1
	MAINDI	19	1	German	1	Austrian	1	Styria	1	disease/infection	14	origin	25	8			1		attacks immune system	19	1	1	HIV	1	4	4	body fluids	6	2	2	avoidance of /caution during contact with infected persons	3	4	4	no idea	14	1	1	temperature	11	2	2	0	1	2	newspaper	Africa (Sierra Leone)	3
										ebola	14	infection	18										ebola	1			skin contact	6			use of disinfectant	6														TV
										death	15	treatment	17										influenza	1							surgical mask	9
										HIV	13																				protective clothing (gloves, suit etc.)	9
										computer	23
	MAGAWO	18	1	German	1	Austrian	1	Upper Austria	2	bacteriophage	13	insertion of DNA	1	3			1		no living organism	10	5	5	influenza	1	2	2	body fluids	6	2	2	vaccination	1	3	3	inserts DNA into cell	4	3	3	antibodies	1	4	4	2	1	2	TV	Africa	1
										cell wall	1								needs host	6			HIV	1							caution with open wounds	3			cell produces viruses	8			leucocytes	5						internet
										disease/infection	14								harmful	12			BSE	10															temperature	11
										vaccination	20								host produces viruses	4
										DNA into host-DNA via cannula	1								bacteriophage
										no metabolism	10								no metabolism
										proliferation in host/host cells	4
										harmful	12
										host-specificity	19
	AGHAKA	19	1	German	1	Austrian	0	Styria	1	bacteria	8	definition	6	3		3	1	1		ne	1	1	influenza	1	3	3	body fluids	6	3	3	washing of hands	7	4	4	division	11	1	1	antibodies	1	3	3	0	1	2	TV	Africa	1
										disease/infection	14	origin	25										ebola	1			air	1			protective clothing (gloves, suit etc.)	9														family
										(fast) transmission	18	reactions of body	3														skin contact	6			quarantine	3
												structure	6
												replication	4
	MAASGE	19	1	German	1	Austrian	1 (Vater Biologe)	Styria	1	disease/infection	14	everything	29	4			1		disease	14	1	1	ebola	1	3	3	body fluids	6	2	2	washing of hands	7	3	3		ne	1	1	leucocytes	5	3	3	0	1	2	radio	West Africa	2	burial rites
										(fast) transmission	18								contagious	18			AIDS	1			air	1			avoidance of /caution during contact with infected persons	3														TV
	STJOKA	25	1	German	1	Austrian	2	Styria	1	disease/infection	14	structure	6	5		11	1	5	disease	14	1	1	HIV	1	3	3	body fluids	6	2	2	washing of hands	7	3	3	cell division	11	3	3	leucocytes	5	3	3	1	2	2	newspaper	Africa	1
										RNA	6	mode of action	1										influenza	1											cell produces viral RNA	7										TV
										HIV	13																																			radio
	RAMEMA	20	2	German	1	Austrian	1 (OP-Gehilfe)	Styria	1	cells which may kill other cells	8	origin	25	3		3	1	1	attacks immune system	19	1	1	HIV	1	4	4	body fluids	6	3	3	personal hygiene	7	2	2	eats other cells	13	1	1	vomitus	11	2	2	1	2	2	TV	West Africa	2	burial rites
										death	15	infection	18						cells which may kill other cells				ebola	1			contaminated material	5			healthy diet (vitamines etc.)	11							sweating	8
										(fast) transmission	18	HIV as immunodeficiency or virus?	26										swine flu	1			food	4											temperature	11
										disease/infection	14												avian flu	1
										HIV	13
	BEINPE	21	2	German	1	Austrian	5	Vorarlberg	2	no metabolism	10	origin	25	10	[RNA, not DNA; outer molecules are glycoproteins, not carbohydrates]		3		parasite	8	4	3	ebola	1	4	4	body fluids	6	2	2	vaccination	1	3	3	infects cells	3	2	2	apoptosis of infected cells	4	3	3	0	2	2	TV	Liberia	3	fruit bats
										substitution of host DNA for virus DNA	1								molecule	6			herpes	1							contraception	8			self-multiplication	11
										proliferation in host/host cells	4								infects cells	1			HIV	1											substitution of host cell DNA for viral DNA
																			self-multiplication	4			influenza	1
																			no metabolism
	METAAL	19	1	German	1	Austrian	0	Styria	1	(fast) transmission	18		ne	0			1		disease	14	1	1	ebola	1	4	4	body fluids	6	2	2	avoidance of /caution during contact with infected persons	3	3	3		ne	1	1		ne	1	1	1	2	2	TV	Africa	1
										disease/infection	14								contagious	18			AIDS	1			skin contact	6																		newspaper
										harmful	12												influenza	1
										often only brief occurence	15
										no medication	17
	MIMAMA	21	1	German	1	Austrian	1	Carinthia	2	disease/infection	14	mode of action of antibiotics	17_1	3			1			ne	1	1	influenza	1	3	3	body fluids	6	2	2	vaccination	1	3	3	cell division	11	2	2	antibodies	1	3	3	1	1	2	newspaper	Africa	1
										HIV	13								antibiotics				HIV	1							condoms	8														TV
										pain	15																																			radio
										antibiotics	17_1
										influenza	14
	VAGAMA	18	1	German	1	Austrian	1	Carinthia	2	no living organism	10	stages of disease	15	14	[DNA, not RNA; wrong shape of head; fibres missing]	15	3	5	no living organism	10	5	5	mumps	1	4	4	body fluids	6	2	2	washing of hands	7	3	3	insert DNA/RNA into host cell	4	5	5	temperature	11	2	2	2	1	2	newspaper	Africa	1	animals as food
										(fast) transmission	18	specific diseases	14						very small	7			HIV	1							use of disinfectant	6			or: insert whole viral cell into host cell	3										internet	France	5
										HIV	13	protection	20						antibiotics often non-efficient	17_1			hepatitis	1											host cell produces other proteins	7											America	5
										BSE	14												influenza	1											host cell dies	10
										hepatitis	14												BSE	10											viruses set free	15
										mumps	14												ebola	1
																							polio	1
	SILIFR	21	1	Italian	5	Italian	0	Italy	3	disease/infection	14		ne	0			1			ne	1	1	candida	4	2	2	body fluids	6	2	2	washing of hands	7	3	3		ne	1	1		ne	1	1	0	99	2	newspaper	Africa	1	animals
										computer	23												malaria	5							condoms	8														TV
																							rabies	1
																							HIV	1
																							ebola	1
	DABAMA	25	2	German	1	Austrian	0	Styria	1	harmful	12	physiology	6	3			1		parasite	8	1	3	ebola	1	2	2	body fluids	6	2	2	strengthening immune system	11	1	1	eats cells	13	1	1	enzymes	6	1	1	0	1	2	media	Central Africa	4	fruit bats
										proliferation in host/host cells	4	origin	25						no nucleus
										no nucleus	6	transmission	18						no cell organells
										no cell organells	6	resistance	18
	MEMOTO	19	1	German	1	Austrian	1	Styria	1	no metabolism	10	diseases	14	10	[RNA, no DNA]		3		disease	14	5	5	HIV	1	2	2	body fluids	6	2	2	hygiene	7	4	4	eats cells	13	1	1	leucocytes	5	3	3	1	99	2	TV	North Africa	4
										(fast) transmission	18	mode of action	1						no living organism	10			malaria	5							condoms	8			division	11										newspaper
										mutation	4								no metabolism	6			influenza	1							washing of hands	7			host cells burst	10
										antibiotics non-effective	17_2																				avoidance of /caution during contact with infected persons	3
										attacks cell	1
										proliferation in host/host cells	4
	KAHAPE	18	1	German	1	Austrian	2	Styria	1	disease/infection	14	replication	4	15	[spikes missing, but otherwise very precise], also a retrovirus correctly drawn]		5		simple structure	6	3	1	HIV	1	3	3	body fluids	6	2	2	protective clothing (gloves, suit etc.)	9	3	3	inserts viral DNA into host cell nucleus	4	3	3	immune system	8	3	3	1	1	2	school	Africa	1	dead animals
										antibiotics non-effective	17_2								living organism	8			ebola	1							condoms	8			cell division	11			phagocytosis	5						radio
										HIV	13								infects cells	1
																			changes host cell	1
																			antibiotics non-efficient
	FRDIHU	21	1	German	1	Austrian	1	Carinthia	2	(fast) transmission	18		ne	11			5			ne	1	1	ebola	1	3	3	body fluids	6	2	2	washing of hands	7	3	3		ne	1	1		ne	1	1	1	1	2	TV	Africa	1
																							HIV	1																						newspaper
	DACHHU	20	1	German	1	Austrian	0	Carinthia	2	disease/infection	14	origin	25	3			1		disease	14	3	3	AIDS	1	3	3	body fluids	6	2	2	contraception	8	3	3	division	11	1	1	antigens	2	1	1	3	1	2	internet		99
										(fast) transmission	18	mode of action	1						contagious	18			influenza	1							washing of hands	7
										(weaken) immune system	15								antibiotics non-efficient	17_1											no sneezing/coughing in other person's face	3
										medication	17								attacks immune system	19
										(difficult) treatment	16
	FLULRE	30	2	German	1	Austrian	4	Upper Austria/Burgenland	2	no metabolism	10	role in evolution	25	10	[surface proteins also drawn within capsule]		3		no metabolism	6	5	5	AIDS	1	4	4	body fluids	6	2	2	quarantine	3	4	4	infects cells	3	4	4	isolation of infected cells	13	1	1	0	1	2	media	Central Africa	4	monkeys
										proliferation in host/host cells	4	measures to combat viruses	20						host cell produces viruses	4			influenza	1			feces	5			protective clothing (gloves, suit etc.)	9			changes host cell DNA	5											West Africa	2
										change of host-DNA	1	retroviruses	13						changes DNA of host cell	1			ebola	1							check of blood (transfusion)	14			cell produces viruses	8
										harmful	12								micro-organism	8			Herper	1							condoms	8
																			important for evolution	25			hepatitis	1							vaccination	1
	SAEVFR	20	1	German	1	Austrian	0	Styria	1	antibiotics non-effective	17_2	medication	17	0			1		parasite	8	3	3	ebola	1	4	4	body fluids	6	2	2	avoidance of /caution during contact with infected persons	3	3	3	attacks cells	1	1	1	antibodies	1	3	3	1	1	2	newspaper	West Africa	2	bats
										(fast) transmission	18								antibiotics non-efficient				HIV	1																						Tv
										disease/infection	14												Epstein-Barr virus	1																						radio
																																														internet
	LIRECH	18	1	German	1	Austrian	0	Carinthia	2	disease/infection	14	measures to combat viruses	20	13	[wrongly wrote "bacterial DNA"; but probably because she knew that bacteriophages attack bacteria [brainstorming]]		5			ne	1	1	AIDS	1	4	4	body fluids	6	2	2	vaccination	1	3	3	infects cells	3	5	5	temperature	11	2	2	2	1	2	newspaper	Africa	1
										(fast) replication	5	treatment	17						phage				influenza	1			feces	5							cell produces viruses	8										TV
										phage	13	diseases	14										ebola	1											cells disintegrate	10										radio
										HIV	13																								viruses set free	15
										DNA/RNA	6
										computer	23
	ANADAN	19	1	German	1	Austrian	2	Carinthia	2	disease/infection	14	measures to combat viruses	20	15	[head not correct shape and fibres labelled as spikes, but otherwise very nicely and detailed drawing]		5			ne	1	1	influenza	1	4	4	body fluids	6	2	2	vaccination	1	3	3		ne	1	1	temperature	11	2	2	1	1	2	newspaper	Africa	1
										persistent	18	treatment	17										AIDS	1																						TV
										(fast) replication	5	places of occurrence	21										ebola	1
										computer	23
	LIJUWI	18	1	German	1	German	5	Germany/Styria	1	no living organism	10	general overview	29	3			1		DNA molecule	6	5	5	influenza	1	3	3		ne	1	1		ne	1	1	attaches to cells	2	5	5	antigens	2	1	1	1	1	2	TV	Africa (Liberia)	3
										protein coat	6								protein coat	6			AIDS	1											inserts genetic material	4										newspaper
										genome	6								2 replication cycles	4															cell produces viruses	8
										cells which may kill other cells	8								no living organism																host cells burst	10
										lysis	2								cells which may kill other cells																viruses set free	15
										(weaken) immune system	15								prophage																or: insertion of viral genetic material into host DNA	5
										(fast) replication	5								bacteriophage
										host cells explode	2
										prophage	13
										bacteriophage	13
	CHUTWO	22	2	German	1	Austrian	0	Carinthia	2	no living organism	10	overview	29	3			1		no living organism	10	5	5	cold	1	3	3	skin contact	6	2	2	washing of hands	7	3	3	infects cells	3	4	4	T-cells	5	5	5	2	2	2	TV	Africa (Liberia)	3	animals
										proliferation in host/host cells	4								needs host	6			influenza	1			body fluids	6			surgical mask	9			inserts RNA into cell DNA	5			macrophages	5						newspaper
										disease/infection	14								disease	14															cell produces viruses	8			B-cells	5
										RNA	6								antibiotics non-efficient
										antibiotics non-effective	17_2
										computer	23
	JOERJO	20	1	German	1	Austrian	0	Tyrol	2	possibly no living organism	10	differences virus - bacterium	9	3			1		disease	14	3	3	AIDS	1	3	3	body fluids	6	2	2	surgical mask	9	3	3	cell division	11	1	1	immune system	8	2	2	1	1	2	radio	Africa	1	insects
										disease/infection	14	diseases	14						very small	7			ebola	1			close contact with infected persons	6			condoms	8			eats host body	13										TV
										spherical	6								possibly no living organism																											internet
										HIV	13								spherical
										proliferation in host/host cells	4
	MEEDHA	19	1	German	1	Austrian	2	Carinthia	2	disease/infection	14	origin	25	0			1		disease	14	1	1	AIDS	1	3	3	body fluids	6	2	2	avoidance of /caution during contact with infected persons	3	3	3	infects cells	3	3	3	immune system	8	1	1	1	1	2	radio	Africa	1
										unicellular	6	stages of disease	15						attacks various organisms	19			ebola	1											cell division	11			antiviruses	3						TV
										DNA	6	research	24						unicellular																											newspaper
										procaryote	8								procaryote
	MABERO	25	1	German	1	Austrian	0	Upper Austria	2	disease/infection	14	research	24	14	[no neck/tube, no spikes]		3			ne	1	1	influenza	1	4	4	body fluids	6	3	3	hygiene	7	3	3		ne	1	1		ne	1	1	1	1	2	newspaper	Sierra Leone	3	animals as food
										(high number of) different viruses	13	medication	17										HIV	1			feces	5			avoidance of /caution during contact with infected persons	3														internet	Nigeria	3
										mutation	4												ebola	1			liquids	4																		science magazines
																							herpes	1
	VILIUL	21	1	German	1	Austrian	0	Carinthia	2	disease/infection	14	origin	25	3		9	1	2	disease	14	1	1	influenza	1	3	3	body fluids	6	2	2	washing of hands	7	3	3	division	11	1	1	immune system	8	2	2	0	1	2	everywhere	West Africa	2
										(fast) transmission	18	symptoms	15										AIDS	1							avoidance of /caution during contact with infected persons	3			attacks cells	1
										HIV	13	medication	17																		healthy diet (vitamines etc.)	11			changes cells to viruses	15
										computer	23	prevention	20
	JUILEN	19	1	German	1	Austrian	0	Carinthia	2	disease/infection	14	origin	25	3		7	1	1	disease	14	1	1	influenza	1	2	2	body fluids	6	2	2	strengthening immune system	11	3	3		ne	1	1	antibodies	1	3	3	0	1	2	TV	Africa	1	contaminated water
										(fast) transmission	18	types	13						unicellular	6											vaccination	1														newspaper
										harmful	12	protection	20
										protection	20
										origin	25
	ANBIGU	22	2	German	1	Austrian	0	Styria	1	harmful	12	physiology	6	7			1		living organism	8	1	1	influenza	1	4	4	skin contact	6	3	3	clean water/food	4	4	4		ne	1	1	leucocytes	5	5	5	0	1	2	everywhere	West Africa	2	bat bite
										research	24	infection	18						harmful	12			ebola	1			food	4			protective clothing (gloves, suit etc.)	9							virus fixation	7
										disease/infection	14	types	13										HIV	1			air	1			washing of hands	7							destruction of virus	7
										curable	17												rotavirus	1			body fluids	6			healthy diet (vitamines etc.)	11
										(weaken) immune system	15																liquids	4
	JUHERO	18	1	German	1	Austrian	1	Carinthia	2	no living organism	10	diseases	14	10	[RNA, not DNA]	10	3	3	disease	14	4	4	AIDS	1	3	3	body fluids	6	2	2	vaccination	1	3	3	inserts DNA/RNA into cell	4	2	2	leucocytes	5	5	5	2	1	2	newspaper	Nigeria	3	monkeys
										proliferation in host/host cells	4	treatment	17						self-multiplication	4			influenza	1			animals	2			contraception	8							B-cells	5						radio
										disease/infection	14								needs host	6											avoidance of /caution during contact with infected persons	3							phagocytosis	5						TV
										computer	23								weakens immune system	15
																			no living organism
	MEPENO	18	1	German	1	Austrian	0	Upper Austria	2	disease/infection	14	treatment	17	3		3	1	1	cell [apparently host meant, see below!]	8	5	5	AIDS	1	2	2	contaminated material	5	3	3	surgical mask	9	3	3	infects cells	3	4	4	antibodies	1	5	5	1	1	2	radio	Africa	1	monkeys
										cold	14	structure	6						weakens immune system	15			cold	1			body fluids	6			contraception	8			inserts DNA into cell	4			B-cells	5
										HIV	13								no living organism				plague	2			air	1			caution with open wounds	3			cell produces viruses	8			macrophages	5
										no living organism	10												temperature	6
										proliferation in host/host cells	4
										computer	23
	DOLATH	18	1	German	1	Austrian	4	Styria	1	HIV	13	replication	4	3			1		disease	14	1	1	cold	1	3	3	body fluids	6	2	2	healthy diet (vitamines etc.)	11	1	1	attacks cells	1	1	1	T-cells	5	4	4	1	1	2	TV	Congo	3	mosquitos
										disease/infection	14												AIDS	1			contaminated material	5											macrophages	5						newspaper
										cold	14												temperature	6
										(weaken) immune system	15
										vaccination	20
	SOMAJO	18	1	German	1	Austrian	5	Upper Austria	2	disease/infection	14	origin	25	3			1		disease	14	1	1	cold	1	4	4	body fluids	6	2	2	vaccination	1	3	3	attaches to cells	2	2	3	immune system	8	2	2	1	2	2	TV	Africa	1
										bacteria	8								contagious	18			temperature	6			animals	2			avoidance of /caution during contact with infected persons	3			infects cell	3
										antibiotics	17_1								needs host	6			measles	1							healthy diet (vitamines etc.)	11
										(weaken) immune system	15								antibiotics				AIDS	1
										(fast) transmission	18
										proliferation in host/host cells	4
										computer	23
	ANBAAN	17	1	German	1	Austrian	2	Burgenland	2	disease/infection	14	types	13	7		7	1	1	micro-organism	8	1	1	influenza	1	2	2	body fluids	6	2	2	hygiene	7	3	3	division	11	1	1	temperature	11	1	1	1	2	2	media	Africa	1
										(fast) transmission	18	diseases	14						disease	14											surgical mask	9							excretion	10							Spain	5
										antibiotics	17_1	symptoms	15						antibiotics
										measures to combat viruses	17	treatment	17
										symptoms	15	infection	18
										temperature	15	replication	4
										computer	23
	PAMIGE	19	2	German	1	Austrian	3	Upper Austria	2	unicellular	6	structure	6	5		5	1	1	unicellular	6	1	1	ebola	1	4	4	dirt	5	1	1	protective clothing (gloves, suit etc.)	9	3	3	cell division	11	2	2	antibodies	1	3	3	2	1	2	radio	Central Africa	4	dirt
										droplet infection	18	types	13						attacks body	19			hepatitis A,B,C	1			body fluids	6			quarantine	3														newspaper	East Africa	4	animals
										(high number of) different viruses	13	treatment	17						disease	14			AIDS	1																						school
										incubation	14	definition	6
										computer	23
	MICAHE	22	1	Spanish	5	Spanish	0	Spain	3	disease/infection	14		ne	9			2			ne	1	1	AIDS	1	4	4	air	1	2	2	surgical mask	9	4	4		ne	1	1		ne	1	1	1	1	2	TV	Africa	1	animals
										(fast) transmission	18												ebola	1			body fluids	6			protective clothing (gloves, suit etc.)	9														newspaper
										epidemic	18												influenza	1							washing of hands	7														internet
										quarantine	20
										vaccination	20
	KAJOJO	18	1	German	1	Austrian	2	Styria	1	disease/infection	14		ne	0			1		needs host cell	6	1	1	hantavirus	1	2	2	body fluids	6	2	2	use of disinfectant	6	3	3	attacks cells	1	1	1	temperature	11	1	1	1	2	2	media	Africa	1	animals
										harmful	12								disease	14							vomit	5			surgical mask	9							diarrhoea	11
										proliferation in host/host cells	4																												vomitus	11
	LEEDKO	18	1	German	1	Austrian	1	Styria	1	disease/infection	14		ne	0			1		disease	14	1	1	ebola	1	4	4	body fluids	6	2	2	hygiene	7	3	3	attacks cells	1	1	1	temperature	11	2	2	1	1	2	internet	Africa	1	animals
										symptoms	15												gastrointestinal virus	1							no exchange of body fluids	3														newspaper
										(difficult) treatment	16												AIDS	1																						TV
	CLSOBE	22	1	German	1	Austrian	3 (Ärzte)	Styria	1	proliferation in host/host cells	4	infection	18	3		3	1	1	needs host	6	1	1	influenza	1	4	4	air	1	3	3	surgical mask	9	4	4	cell division	11	2	2	antibodies	1	3	3	0	2	2	newspaper	Northwest Africa	4	monkeys as food
										aerobic/anaerobic	6								living organism	8			swine flu	1			body fluids	6			washing of hands	7														internet
										droplet infection	18								antibiotics				avian flu	1			liquids	4			use of disinfectant	6														TV
										influenza	14												AIDS	1							quarantine	3
										antibiotics	17_1												ebola	1
										tumor	15												plague	2
										resistence	18												rabies	1
										host-specificity	19
										temperature	15
										DNA	6
	LASOLI	18	1	German	1	Austrian	0	Carinthia	2	disease/infection	14	types	13	0			1		living organism	8	3	3	AIDS	1	4	4	air	1	3	3	vaccination	1	1	1	infects cells	3	3	3	leucocytes	5	3	3	0	1	2	newspaper	Africa	1
										viruses ≠ bacteria	9	places of occurrence	21						attacks immune system	19			influenza	1			skin contact	6			medication	2			division	11										internet
										HIV	13	structure	6						disease	14			ebola	1			body fluids	6							infects genetic material of cell	5
										vaccination	20	diseases	14						viruses ≠ bacteria																cell produces viruses	8
										(high number of) different viruses	13	symptoms	15
										(fast) transmission	18	treatment	17
										influenza	14	infection	18
										(weaken) immune system	15	origin	25
										proliferation in host/host cells	4
										(fast) replication	5
	NIESRO	18	1	German	1	Austrian	1	Carinthia	2	bacteria	8	types	13	0			1		living organism	8	1	1	AIDS	1	4	4	air	1	3	3	vaccination	1	3	3	division	11	1	1	antibodies	1	3	3	0	1	2	TV	Africa	1
										disease/infection	14	infection	18						attacks immune system	19			influenza	1			skin contact	6			no exchange of body fluids	3							antigens	2						radio
										(fast) transmission	18	origin	25						disease	14			ebola	1			body fluids	6											T-cells	5						newspaper
										influenza	14	mode of action	1
										(high number of) different viruses	13	symptoms	15
										HIV	13	structure	6
												treatment	17
	KIKRHE	20	2	German	1	Austrian	0	Styria	1	disease/infection	14	mode of action	1	3			1			ne	1	1	influenza	1	3	3	skin contact	6	3	3	washing of hands	7	3	3	cell division	11	2	2	antibodies	1	3	3	1	1	2	newspaper	West Africa	2
										influenza	14	origin	25										bronchitis	3			body fluids	6			hygiene	7														TV
										bacteria	8	definition	6										pertussis	2			liquids	4
										computer	23												ebola	1			food	4
																							Aids	1
																							malaria	5
	BEEVHE	23	1	German	1	Austrian	0	Styria	1	disease/infection	14		ne	14	[very minimalistic drawing with very few details]		3			ne	1	1	herpes	1	4	4		ne	1	1		ne	1	1	attacks cells	1	1	1	antibodies	1	3	3	1	1	2	TV	West Africa	2
										classification according to Baltimore	13												AIDS	1																						radio
																							influenza	1																						newspaper
	ANBÄHE	23	1	German	1	German	3	Germany	3	harmful	12		ne	14	[spikes missing]		3		disease	14	5	5	HIV	1	4	4	body fluids	6	2	2	protective clothing (gloves, suit etc.)	9	3	3	during cell division while attached to cell	15	1	1	immune system	8	2	2	1	2	2	TV	Africa	1
										antibiotics non-effective	17_2								untreatable	17			herpes	1							hygiene	7
										no metabolism	10								suppressable	3			rabies	1
										(fast) replication	5								antibiotics non-efficient				ebola	1
										(weaken) immune system	15								no metabolism				corona virus	1
										all organisms potential hosts	19												feline immunodeficiency virus	1
																							psittacosis	2
																							kennel cough	3
																							parvovirus	1
	JUANWO	19	1	German	1	Austrian	1	Styria	1	disease/infection	14	symptoms	15	0			1		micro-organism	8	1	1	influenza	1	4	4	air	1	3	3	vaccination	1	1	1		ne	1	1	immune system	8	2	2	1	1	2	newspaper	Africa	1	animals
										bacteriophage	13	spread in body	5						disease	14			ebola	1			skin contact	6			medication	2														TV
										computer	23								bacteriophage [unclear, whether understood as sth. different to bacteria]				rabies	1			body fluids	6																		family
																											food	4
	LLSOHE	19	1	German	1	Austrian/French	1	Styria	1	disease/infection	14	symptoms	15	15			5		micro-organism	8	3	1	ebola	1	4	4	air	1	3	3	vaccination	1	1	1	inserts itself into cell DNA	5	4	4	antibodies	1	3	3	3	1	2	TV	Africa	1	animals
										bacteriophage	13	spread in body	5						disease	14			influenza	1			skin contact	6			medication	2			re-programmes host cell DNA	5										friends
										computer	23	classification	13						bacteriophage [description in item "infection" points to a correct understanding; but speculation]				herpes	1			body fluids	6							cell produces viruses	8										family
																							rabies	1			food	4																		newspaper
	JUINBE	21	2	German	1	Austrian	0	Vorarlberg	2	bacteriophage	13	spread in body	5	7		10	1	3	micro-organism	8	3	1	ebola	1	3	3	air	1	3	3	medication	2	1	1	inserts itself into cell DNA	5	4	4	antibodies	1	3	3	1	2	2	media	Africa	1	animals
										disease/infection	14	origin	25						parasite	8			influenza	1			food	4							re-programmes host cell DNA	5
										computer	23	symptoms	15						bacteriophage [description in item "infection" points to a correct understanding; but speculation]								liquids	4							cell division	11
												LD50-values	26														body fluids	6
												incubation times	14
												transmission	18
	DAEVHE	19	2	German	1	Austrian	0	Styria	1	DNA	6	general overview	29	14	[spikes and fibres missing]		3		parasite	8	5	5	AIDS	1	2	2	skin contact	6	2	2	hygiene	7	3	3	attaches to cells	2	4	2	antibodies	1	3	3	1	1	2	TV	Africa, East Asia	1 and 6
										no metabolism	10								no metabolism				temperature	6			body fluids	6			use of disinfectant	6			reads cell content	15
										proliferation in host/host cells	4								possibly no living organism												vaccination	1			inserts DNA into cell DNA	5
										possibly no living organism	10								simple organisation																cell produces viruses	8
										simple organisation	6
	FLELMI	24	2	German	1	Austrian	2	Burgenland	2	disease/infection	14	"life span"	6	0			1		micro-organism	8	1	1	HIV	1	4	4	body fluids	6	3	3	hygiene	7	3	3	eats host nutrients	13	1	1	immune system	8	2	2	0	2	2	TV	Africa	1	bat bite
										harmful	12	protection	20						harmful	12			hepatitis A,B,C	1			air	1			strengthening immune system	11
										bacteria	8												ebola	1			skin contact	6			avoidance of /caution during contact with infected persons	3
										(fast) transmission	18												malaria	5
										HIV	13												influenza	1
	LRTBPR	37	1	German	1	Austrian	0	Styria	1	(fast) transmission	18	protection	20	0			1			ne	3	3	influenza	1	4	4	skin contact	6	2	2	vaccination	1	3	3		ne	1	1	antibodies	1	3	3	3	1	2	newspaper	West Africa (Guinea, Liberia, Ivory Coast)	2	animals
										influenza	14	mode of action	1						viruses ≠ bacteria				avian flu	1			body fluids	6			hygiene	7														internet
										disease/infection	14	mutations	4										SARS	1							surgical mask	9
										ebola	14	autoimmune diseases	14										ebola	1
										droplet infection	18												measles	1
										resistence	18												mumps	1
										aerobic/anaerobic	6												rubella	1
										viruses ≠ bacteria	9
	JAROMA	18	1	German	1	Austrian	1	Styria	1	disease/infection	14	origin	25	3			1		disease	14	1	1	gastrointestinal virus	1	4	4	skin contact	6	2	2	hygiene	7	2	2	cell division	11	2	2		ne	1	1	1	1	2	TV	West Africa	99	body fluids
										temperature	15												herpes	1			air	1																		newspaper		2
										gastroenteritis	15												ebola	1
																							influenza	1
	CAREAC	18	1	German	1	Austrian	2	Upper Austria	2	disease/infection	14	infection	18	9			2		disease	14	1	1	influenza	1	3	3	skin contact	6	2	2	hygiene	7	2	2		ne	1	1	immune system	8	2	2	1	1	2	newspaper	West Africa	2	animals
										very small	7												ebola	1			air	1																		TV
										(difficult) treatment	16																																			internet
	HAMAAL	20	1	German	1	Austrian	0	Styria	1	disease/infection	14	everything	29	0			1		disease	14	1	1	ebola	1	4	4	skin contact	6	2	2	avoidance of /caution during contact with infected persons	3	3	3		ne	1	1		ne	1	1	0	1	2	TV	Africa	1
										very small	7												influenza	1			air	1
										(fast) transmission	18												HIV	1
	NAWIGI	22	2	German	1	Austrian	3	Styria	1	possibly no living organism	10	measures to combat viruses	20	1		1	1	1	living organism	8	1	1	ebola	1	4	4	feces	5	3	3	protective clothing (gloves, suit etc.)	9	3	3	infects cells	3	3	3	excretion	10	1	1	0	2	2	newspaper	West Africa (Liberia, Sierra Leone, Lagos)	3	fruit bats
										disease/infection	14	infection	18						needs host cell	6			HIV	1			body fluids	6			surgical mask	9			re-programmes host cell DNA with viral DNA	5										internet
										DNA	6	vaccinations	20						self-multiplication	4			SARS	1			air	1			hygiene	7
										HIV	13								DNA	6			influenza	1
										ebola	14								possibly no living organism				pox	1
										SARS	13
										influenza	14
										computer	23
	EVPEGÜ	20	1	German	1	Austrian	1	Styria	1	disease/infection	14	infection	18	14	[spikes and fibres missing]		3		carrier of diseases	30	1	1	ebola	1	3	3	body fluids	6	2	2	washing of hands	7	3	3	attacks cells	1	1	1	antibodies	1	3	3	1	2	2	newspaper	Africa	1
										(fast) transmission	18	replication	4						cell	8			influenza	1			skin contact	6			avoidance of /caution during contact with infected persons	3
										harmful	12	treatment	17										AIDS	1
										incubation	14												malaria	5
										DNA	6
	HEJOJO	31	2	German	1	Austrian	0	Carinthia	2	disease/infection	14	mode of action	1	9			2			ne	1	1	influenza	1	3	3	body fluids	6	2	2	quarantine	3	3	3		ne	1	1	immune system	8	2	2	0	1	2	newspaper	West Africa (Liberia, Sierra Leone, Nigeria)	3	fruit bats as food
										droplet infection	18	transmission	18										ebola	1			skin contact	6			hygiene	7														TV
																																														internet
	PASIRE	20	2	German	1	Austrian	2	Upper Austria	2	phage	13	measures to combat viruses	20	0			1		carrier of diseases	30	5	5	HIV	1	2	2	body fluids	6	2	2	strengthening immune system	11	2	2	attaches to cells	2	5	3	enzymes	6	3	3	2	1	2	TV	West Africa	2	animals
										death	15	replication	4						no living organism	10			cholera	2			skin contact	6			hygiene	7			inserts RNA into cell DNA	5			macrophages	5						newspaper
										proliferation in host/host cells	4	structure	6						needs host cell	6			influenza	1											re-programmes host cell DNA	5
										HIV	13								phage				inflammation	6											cell produces viruses	8
										influenza	14												ebola	1											host cell bursts	10
										(fast) replication	5												malaria	5
										RNA	6
										docking	1
										substitution of host DNA for virus DNA	1
										DNA	6
										cell wall destruction	1
	ELMAMA	19	1	German	1	Austrian	0	Styria	1	no living organism	10		ne	0			1		micro-organism	8	5	5	HIV	1	4	4	body fluids	6	2	2	vaccination	1	3	3	attacks cells	1	1	1	temperature	11	2	2	1	1	2	newspaper	West Africa	2
										proliferation in host/host cells	4								attacks cells	19			herpes	1																						TV
																			no living organism				influenza	1																						radio
	DEHAHA	20	1	German	1	Austrian	0	Styria	1	disease/infection	14	everything	29	0			1		micro-organism	8	5	5	herpes	1	4	4	body fluids	6	2	2	vaccination	1	3	3	attacks cells	1	1	1	temperature	11	2	2	1	1	2	newspaper	West Africa	2
										viruses ≠ bacteria	9								attacks cells	19			influenza	1																						TV
										no living organism	10								no nucleus	6			HIV	1																						radio
										antibiotics	17_1								viruses ≠ bacteria
										resistence	18								no living organism
	THCHMA	20	2	German	1	Austrian	2	Styria	1	disease/infection	14	protection	20	0			1		micro-organism	8	1	1	influenza	1	3	3	body fluids	6	2	2		ne	1	1		ne	1	1	temperature	11	2	2	0	1	2	newspaper		99
										(fast) transmission	18												HIV	1																						internet
	KAELST	21	1	German	1	Austrian	0	Styria	1	influenza	14		ne	0			1			ne	1	1		ne	1	1		ne	1	1		ne	1	1		ne	1	1		ne	1	1	0	1	2	newspaper	Africa	1	monkeys
										disease/infection	14																																			TV
										harmful	12
	ANURBE	19	1	German	1	Austrian	1	Styria	1	disease/infection	14	stages of disease	15	3			1		capsid	6	5	5	HIV	1	2	2	skin contact	6	2	2		ne	1	1	division	11	1	1	antibodies	1	3	3	1	1	2	media	Africa	1	wound
										capsid	6								needs host	6			doplet infection	9															immune system	8
										no living organism	10								disease	14
										viruses ≠ bacteria	9								no living organism
										computer	23								viruses ≠ bacteria
	SOEVWI	18	1	German	1	Austrian	4	Styria	1	no living organism	10	diseases	14	3			1		no own cell division	6	5	5	HIV	1	3	3	body fluids	6	3	3	washing of hands	7	3	3	infects cell	3	4	4	antibodies	1	4	4	2	1	2	media	Africa	1	water
										disease/infection	14	symptoms	15						no living organism	10			BSE	10			liquids	4			no exchange of body fluids	3			inserts itself into cell genome	5			macrophages	5						school			animals
										antibiotics non-effective	17_2								disease	14			herpes	1			air	1			hygiene	7			cell division	11
										(fast) replication	5								antibiotics non-efficient				ebola	1
										HIV	13
	PEGAPE	18	2	German	1	Austrian	0	Styria	1	(fast) transmission	18	nutrition	6	14	[spikes missing, head and neck/tube not quite correct]		3		parasite	8	5	5	HIV	1	4	4	body fluids	6	3	3	avoidance of /caution during contact with infected persons	3	3	3	destroys cell membrane	10	4	4	antibodies	1	3	3	1	2	2	everywhere	West Africa (Liberia)	3	contaminated water
										HIV	13	movement in air	18						no living organism	10			ebola	1			air	1			vaccination	1			inserts genetic material into cell	4
										proliferation in host/host cells	4	mutations	4						needs host	6			influenza	1			liquids	4							host cell destroyed	10
										disease/infection	14																skin contact	6
										mutation	4
										computer	23
	NESAIZ	20	1	Bosnian	2	Bosnian	0	Bosnia	3	disease/infection	14	definition	6	14	[spikes missing, head and neck/tube not quite correct; DNA, not RNA]		3		no living organism	10	5	5	ebola	1	3	3	vaccination	7	2	2		ne	1	1	inserts genetic material into cell	4	2	2		ne	1	1	1	1	2	internet	Africa	1
										(fast) transmission	18	mode of action	1						genetic material	6			avian flu	1			skin contact	6																		TV
										winter	26								coat	6			AIDS	1
										procaryote	8								needs host	6			brucella	2
																			no phytosynthesis
																			procaryote
	PINIMA	18	1	German	1	Austrian	2	Carinthia	2	procaryote	8	stages of disease	15	3	[reminiscent of bacteriophage, but too wrongly drawn]		1		prokaryote	8	3	3	AIDS	1	4	4	body fluids	6	2	2	protective clothing (gloves, suit etc.)	9	4	4	inserts genetic material into cell	4	3	3	apoptosis of infected cells	4	5	5	1	1	2	radio	Spain	5
										circular DNA	6	measures to combat viruses	20						circular DNA				hantavirus	1			air	1			condoms	8			cell produces viruses	8			T-cells	5						TV
										disease/infection	14	infection	18						antibiotics non-efficient				ebola	1							surgical mask	9							exocytosis	10						internet
										HIV	13
										antibiotics non-effective	17_2
										(difficult) treatment	16
	CHMAPE	19	2	German	1	Austrian	0	Styria	1	disease/infection	14	origin	25	0			1		disease	14	3	3	ebola	1	4	4	body fluids	6	3	3	use of disinfectant	6	4	4	attacks cells	1	4	4	leucocytes	5	4	4	2	1	2	newspaper	Africa	1	animals
										bacteriophage	13	first virus	25						bacteriophage [description in item "infection" points to a correct understanding; but speculation]				cholera	2			feces	5			protective clothing (gloves, suit etc.)	9			inserts genetic material into cell	4			phagocytosis	5						internet
										no organelles	6	why some are deadly	28						no organelles				influenza	1			close contact with infected persons	6			surgical mask	9			cell produces viruses	8
										proliferation in host/host cells	4	why different modes of action	1										avian flu	1							avoidance of /caution during contact with infected persons	3			host cell destroyed	10
										membrane	6												swine flu	1
										computer	23
	GISAED	19	1	German	1	Austrian	0	Styria	1	proliferation in host/host cells	4	stages of disease	15	4		4	1	1	bacterium	8	1	1	ebola	1	2	2	body fluids	6	2	2	vaccination	1	3	3	division	11	1	1	antibodies	1	3	3	1	1	2	newspaper	Africa	1
										disease/infection	14	incubation times	14						attacks body	19			influenza	1			air	1			use of disinfectant	6														radio
										antibiotics	17_1	ebola	14										salmonellae	2							hygiene	7
										antibodies	3	diseases	14
										(weaken) immune system	15	types	13
										computer	23
	MIIRSA	18	1	Croatian	1	Belgian	0	Styria	1	HIV	13		ne	11		11	5	5	micro-organism	8	3	1	AIDS	1	3	3	body fluids	6	2	2	vaccination	1	3	3	infection of cells	3	5	5	macrophages	5	5	5	2	1	2	TV	Central Africa	4	bats as food
										glycoprotein	6								inserts RNA in DNA of host cells	1			ebola	1							protective clothing (gloves, suit etc.)	9			inserts RNA into cell DNA	5			B-cells	5						radio
										lysis	2								destroys cells	2															cell division	11			T-cells	5						internet
										RNA	6																								host cell destroyed	10
										proliferation in host/host cells	4
										T-cells	3
	HASYFL	18	1	German	1	Austrian	0	Styria	1	proliferation in host/host cells	4	protection	20	0			1			ne	1	1	HIV	1	2	2		ne	1	1	vaccination	1	3	3		ne	1	1	immune system	8	2	2	1	1	2	internet	Africa	1
										bacteria	8	recognition	3
	NISAHA	19	1	German	1	Austrian	0	Styria	1	disease/infection	14		ne	0			1		disease	14	1	1	HIV	1	4	4	body fluids	6	2	2	condoms	8	3	3	attaches to cells	2	4	4	leucocytes	5	3	3	2	1	2	TV	West Africa	2
										proliferation in host/host cells	4												ebola	1							vaccination	1			re-programmes cells	6										newspaper
																							hepatitis	1							hygiene	7			cell produces viruses	8										internet
																							influenza	1
	LAELME	27	1	German	1	Austrian	4	Styria	1	living organisms	8		ne	3			1		micro-organism	8	1	1	HIV	1	4	4	body fluids	6	2	2	contraception	8	3	3		ne	1	1	phagocytosis	5	4	4	1	1	2	newspaper	Africa	1
										(difficult) treatment	16								living organism				ebola	1							no common use of crockery	4							B-cells	5						internet
										medication	17												herpes	1							disposable needles	4														acquaintances
										evolution	25
	ANGEER	18	1	German	1	Austrian	1	Styria	1	HIV	13		ne	1			1		cells without organelles	8	1	1	HIV	1	3	3	body fluids	6	1	1	washing of hands	7	3	3	cell division	11	3	3	antibodies	1	3	3	2	1	2	media	Central Africa	4	body fluids
										antibodies	3								antibiotics	17_2			influenza	1			bacteria	3			condoms	8			host cell bursts	10
										(weaken) immune system	15								division	4											strengthening immune system	11
										cells	1
										(fast) spread in body	5
	JUANAL	19	1	German	1	Austrian	0	Styria	1	disease/infection	14	diseases	14	7		7	1	1	disease	14	5	3	AIDS	1	4	4	body fluids	6	2	2	hygiene	7	3	3	infection of cells	3	4	4	immune system	8	2	2	2	2	2	media	West Africa	2
										DNA/RNA	6								parasite	8			ebola	1							avoidance of /caution during contact with infected persons	3			inserts DNA	4
										coat	6								coat				rabies	1											cell produces viruses	8
										vaccination	20								possibly no living organism				herpes	1
										possibly no living organism	10												rotavirus	1
										proliferation in host/host cells	4
	N = 133
	means:																1.81203				2.37594				3.29323				2.14286				2.79699				1.94737				2.54135
no entry:														40						22				2				7				11				42				12			1	3	0	1		8
	N = 28 for ICC of drawings
							Crohnbach's alpha									0.96						0.98				1				1				1				0.99				1
							ICC	single measure								0.9						0.95				1				1				1				0.98				1
								average measure								0.95						0.97				1				1				1				0.99				1
								F								22.34						40.26												419.03				95.33
								df1								27						132				132				132				132				132				132
								df2								27						132												132				132
								Sig								0						0												0				0
[truncated: 15 more columns]

## Sheet: non-bio_first_year_university
participant	age	sex	mother tongue	mother tongue	nationality	number of biol./med. trained close familiy members	country/state in which participant went to school		subjects of study	pre-category brainstorming	category number "brainstorming"	pre-category more information required	category number "more information required"	category virus drawing R1	comments on correctness of virus drawing	category virus drawing R2	Knowledge Level "Drawing" R1	Knowledge Level "Drawing" R2	pre-category virus description	category number "virus description"	Knowledge Level "virus description" R1	Knowledge Level "virus description" R2	viral diseases named by participant	category number "virus diseases"	Knowledge Level "virus diseases" R1	Knowledge Level "virus diseases" R2	pre-category "modes/sources of infection"	category number "modes/sources of infection"	Knowledge Level "modes/sources of infection" R1	Knowledge Level "modes/sources of infection" R2	pre-category "prevention"	category number "prevention"	Knowledge Level "prevention" R1	Knowledge Level "prevention" R2	pre-category "multiplication of a virus"	category number "multiplication of virus"	Knowledge Level "multiplication of viruses" R1	Knowledge Level "multiplication of viruses" R2	pre-category "immunoresponse"	category number "immunoresponse"	Knowledge Level "immunoresponse" R1	Knowledge Level "immunoresponse" R2	school knowledge virus (self-assessment)	external knowledge virus (self-assessment)	knowledge about ebola (self-assessment)	source of knowledge about ebola (self-assessment)	location of ebola epidemic	category number "location ebola"	pre-category probable source for first human ebola infection in current outbreak
				1=Austrian/German				1=Styria
		f=1		2=Balkan states				2=other state
		m=2		3=NW-Europe				3= other country
				4=East-Europe
				5=South-Europe																			italics: added from brainstorming
				6=non European
																																											0 = nothing	1 = untrue	no = 1
																																											1 = a little	2 = true	yes = 2
																																											2 = much	99 = no entry	99 = no entry			99 = no entry
																																											3 = very much
																																											99 = no entry
TEMAAL	18	1	German	1	Austrian	2	Styria	1	German/history	disease/infection	14	protection	20	2		2	1	1	disease	14	1	1	HIV	1	4	4	body fluids	6	2	2	washing of hands	7	4	4	attaches to cells	2	3	3	antibodies	1	3	3	1	1	2	newspaper	Africa	1	animals
										(fast) transmission	18	more information to avoid media-steered mass panicking	29						(fast) transmission	18			avian flu	1							use of disinfectant	6			cell division	11										internet
										incubation	14												swine flu	1							no lying around of used handkerchieves	4
																							ebola	1
										ebola	14												influenza (some types)	1
										swine flu	14
										hygiene	20
										harmful	12
										HIV	13
MAGAJO	19	1	German	1	Austrian	1	Styria	1	German philology/European ethnology	bacteria	8	infection	18	0			1		disease	14	1	1	ebola	1	4	4	body fluids	6	2	2	no exchange of body fluids	3	4	4	cell division	11	2	2		ne	1	1	1	1	2	newspaper	Africa	1	animals
										disease/infection	14								may stay in body for long symptomless	15			HIV	1							condoms	8														TV			sudden outbreak of previously symptomless virus
										(fast) transmission	18												cancer	7							cautious venipuncture	4
										hospital	17
										protection	20
										ebola	14
										death	15
										inheritance	26
										HIV	13
ARMOHE	28	2	German	1	Austrian	0	Lower Austria	2	sociology/education	(fast) transmission	18	dangers	15	4		4	1	1		ne	3	3	influenza	1	3	3	body fluids	6	2	2	surgical mask	9	2	2		ne	1	1		ne	1	1	0	1	2	newspaper	West Africa	2
										viruses ≠ bacteria	9	types	13						viruses ≠ bacteria				swine flu	1							healthy diet (vitamines etc.)	11
										curable	17	transmission	18																		hardening	11
										mutation	4	treatment	17
										swine flu	14
MIREBE	27	2	German	1	Austrian	5	Styria	1	German/pedagogy/psychology	small	7	measures to combat viruses	20	8		8	1	1	micro-organism	8	3	3	ebola	1	4	4	body fluids	6	2	2	surgical mask	9	3	3	cell division	11	2	2	temperature	11	2	2	1	1	2	news	West Africa	2	bat excrements
										disease/infection	14								antibiotics non-efficient				HIV	1							disposable needles	4
										antibiotics non-effective	17_2												herpes	1
TAMIAN	19	1	German	1	Austrian	3	Lower Austria	2	German philology	disease/infection	14		ne	11			5		disease	14	1	1	ebola	1	4	4	body fluids	6	2	2	washing of hands	7	3	3		ne	1	1	antibodies	1	3	3	1	2	2	newspaper	Africa (Nigeria)	3
										ebola	14								contagious	18			influenza	1							no sneezing/coughing in other person's face	3
										(weaken) immune system	15								no nucleus				hepatitis	1							sports	11
										no nucleus	6												H2N2	1							strengthening immune system	11
										incubation	14																				healthy diet (vitamines etc.)	11
										vaccination	20
										hygiene	20
MEDOWI	19	1	German	1	Austrian	1	Styria	1	German philology	disease/infection	14		ne	11		10	5	3	disease	14	1	1	influenza	1	4	4	body fluids	6	2	2	strengthening immune system	11	1	1		ne	1	1	antibodies	1	3	3	0	1	2	news	Africa	1
										death	15												ebola	1							sports	11														newspaper
										epidemic	18												swine flu	1							healthy diet (vitamines etc.)	11														radio
										vaccination	20												hepatitis	1
NAELWE	19	1	German	1	Austrian	0	Styria	1	German philology/history of arts	bacteria	8		ne	10	[correctly drawn, but second drawing "virus cell"]	10	3	3	disease	14	1	1	HIV	1	2	2	body fluids	6	2	2	surgical mask	9	4	4		ne	1	1	excretion	10	1	1	1	1	2	medical university	Africa	1
										disease/infection	14								contagious	18			tetanus	2							vaccination	1														newspaper
										ebola	14												ebola	1							use of disinfectant	6														TV
										incubation	14
										vaccination	20
REEVRO	19	1	German	1	Austrian	0	Styria	1	German/history	ebola	14		ne	9		9	2	2	disease	14	1	1	ebola	1	4	4	body fluids	6	2	2	surgical mask	9	3	3		ne	1	1	antibodies	1	3	3	0	1	2	media	West Africa	2	animal excrements
										HIV	13												HIV	1							washing of hands	7
										disease/infection	14												hepatitis	1
										incubation	14									5			norovirus	1				2
										vaccination	20												gastrointestinal virus	1
HAGEMI	18	1	German	1	Austrian	1	Styria	1	German philology; transcultural communication	disease/infection	14		ne	0			1		disease	14	1	1	HIV	1	4	4	body fluids	6	2	2	protective clothing (gloves, suit etc.)	9	4	4	division	11	1	1	leucocytes	5	3	3	1	1	2	newspaper	West Africa	2
										vaccination	20	measures to combat viruses	20						contagious	18			ebola	1							washing of hands	7														internet
										computer	23	research	24						body fluids	18			influenza	1							avoidance of /caution during contact with infected persons	3														radio
										(fast) transmission	18												gastrointestinal virus	1							use of disinfectant	6														TV
										leucocytes	3
										HIV	13
										ebola	14
										influenza	14
JUHEMA	20	1	German	1	Austrian	0	Styria	1	German philology	(fast) transmission	18	everything	29	0			1		attacks body	19	1	1	ebola	1	3	3	air	1	3	3	surgical masks	9	4	4		ne	1	1		ne	1	1	0	1	2	newspaper	Africa (Sierra Leone)	3
																							gastrointestinal virus	1			body fluids	6			protective clothing (gloves, suit etc.)	9														TV
										disease/infection	14																skin contact	6			washing of hands	7
										death	15
ANGAWA	19	1	German	1	Austrian	3	Styria	1	German/pedagogy/psychology	(fast) transmission	18	infection	18	0			1			ne	1	1	gastrointestinal virus	1	3	3	body fluids	6	2	2	washing of hands	7	3	3		ne	1	1	leucocytes	5	3	3	1	1	2	newspaper	Africa	1
										(fast) spread in body	5	spread in body	5										ebola	1							surgical mask	9														friends und acquaintances
										ebola	14	treatment	17																																	radio
										temperature	15	prevention	20																																	TV
SOMAFR	19	1	German	1	Austrian	1	Burgenland	2	German/history	ebola	14		ne	0			1		disease	14	5	5	HIV	1	4	4	body fluids	6	2	2	surgical mask	9	3	3		ne	1	1	antibodies	1	3	3	2	1	2	newspaper	Africa	1	monkeys
										antibiotics non-effective	17_2								particle	6			HPV	1							protective clothing (gloves, suit etc.)	9														TV
										HPV	14								some characteristics of life	8			ebola	1																						news
										HIV	13								antibiotics non-efficient				tuberculosis	2																						facebook
										(difficult) treatment	16												mumps	1																						flyer
																							tick-borne encephalitis	1
CAANFR	20	1	German	1	Austrian	1	Burgenland	2	German philology	computer	23	general overview	29	0			1		disease	14	1	1	ebola	1	3	3		ne	1	1	hygiene	7	2	2		ne	1	1	temperature	11	2	2	1	1	2	media	Africa	1
										disease/infection	14												influenza	1							hygiene	7							immune system	8
										ebola	14
										medication	17
HACHFE	20	1	German	1	Austrian	0	Styria	1	religious education/sociology	disease/infection	14	concerns everybody	21	0			1			ne	1	1	ebola	1	2	2	body fluids	6	2	2	information	5	2	2		ne	1	1		ne	1	1	1	1	2	acquaintances		99
										attacks all humans	19
										(fast) transmission	18
ZHGU	33	1	Chinese	6	Chinese	0	China	3	English and American Studies	toxic	12		ne	0			1		contagious	18	1	1	ebola	1	3	3	body fluids	6	2	2		ne	1	1	kills cells	10	2	2		ne	1	1	1	99	2	ne	Africa (mostly north/middle part)	4
										harmful	12								bacterium	8			HIV	1
KAMAJO	21	1	German	1	Austrian	0	Styria	1	German/English	(fast) transmission	18		ne	11		3	5	1	disease	14	1	1	influenza	1	4	4	body fluids	6	2	2	washing of hands	7	4	4	cell division	11	2	2	antibodies	1	4	4	1	1	2	media	West Africa	2	insects
										droplet infection	18								contagious	18			hepatitis	1			air	1			condoms	8							leucocytes	5
										leucocytes	3								mutation	4			ebola	1							surgical masks	9
										temperature	15												HIV	1							healthy diet (vitamines etc.)	11
ALLIAL	29	1	Russian	6	Ukrainian	0	Ukraine	3	transcultural communication		ne		ne	0			1			ne	1	1	influenza	1	2	2	air	1	3	3	strengthening immune system	11	1	1		ne	1	1	antibodies	1	3	3	1	2	2	newspaper	Africa	1	animals
																											skin contact	6											temperature	11						friends
																											body fluids	6																		internet
NABISI	29	1	German	1	Austrian	2	Styria	1	German philology	(fast) transmission)	18	effect on immune systeme	2	3		3	1	1	micro-organism	8	1	1	ebola	1	4	4	body fluids	6	2	2	washing of hands	7	3	3		ne	1	1	antiviruses	3	1	1	1	1	2	newspaper	Africa	1
										origin	25	protection	20						harmful	12			influenza	1							surgical mask	9														TV
										(fast) replication	5	benign viruses	27										HIV	1
										ebola	14												gastroenteritis
										prevention	20
										hygiene	20
										gastroenteritis	15
										(weaken) immune system	15
ERROJO	59	2	German	1	Austrian	0	Styria	1	philosophy	(fast) transmission	18	types	13	3		6	1	1		ne	1	1	chickenpox	1	4	4	body fluids	6	2	2	hygiene	7	3	3		ne	1	1		ne	1	1	1	1	2	hospital	overseas	5
										disease/infection	14	zostervirus	13										zoster virus	1							vaccination	1
										very small	7	reason why zostervirus dangerous for embryo	18										ebola	1
										biology	26
										doctor	16
										computer	23
										vaccination	20
ANROFR	21	1	German	1	Austrian	2	Styria	1	German/pedagogy/psychology	disease/infection	14	types	13	15	[head and spikes not completely correct, but otherwise very detailed drawing]	15	5	5	smaller than bacteria	7	5	5	HIV	1	3	3	body fluids	6	2	2	washing of hands	7	3	3		ne	1	1		ne	1	1	1	1	2	newspaper	Africa	1
										(fast) transmission)	18	transmission	18						no metabolism	6			ebola	1			skin contact	6			use of disinfectant	6
										bacteria	8
ANANGU	20	1	German	1	Austrian	0	Styria	1	German/history	computer	23	prevention	20	3		2	1	1	immunodeficiency	14	1	1	HIV	1	2	2	body fluids	6	2	2	prevention	12	2	2		ne	1	1	immune system	8	2	2	1	1	2	newspaper	Africa	1
										immune deficiency	14																																			media
REKASZ	19	1	German	1	Austrian	3	Burgenland	2	German/pedagogy/psychology	computer	23	nothing	26	2		2	1	1	disease	14	1	1	ebola	1	3	3	skin contact	6	2	2	stay home/rest	3	3	3		ne	1	1	temperature	11	2	1	0	1	2	TV	Africa	1
										song	26												HIV	1
										harmful	12
										not sexy	12
MAHEKA	20	1	German	1	Austrian	4	Carinthia	2	German/pedagogy/psychology	computer	23		ne	15	[spikes not completely correct, but very nice drawing]	15	5	5	no metabolism	6	3	3	typhus	2	2	2	body fluids	6	2	2	washing of hands	7	3	3	infects cell	3	2	2		ne	1	1	2	1	2	newspaper	Africa	1
										HIV	13								self-multiplication	4			tetanus	2
										ebola	14								smaller than bacteria	7			measles	1
																			needs host cell	6			HIV	1
																							ebola	1
ELCHHA	20	1	German	1	Austrian	0	Carinthia	2	German/pedagogy/psychology	disease/infection	14	prevention	20	3		3	1	1	disease	14	1	1	ebola	1	4	4	body fluids	6	2	2	strengthening immune system	11	2	2		ne	1	1	blood cells	5	2	2	0	2	2	radio	Africa	1	animals
										death	15												HIV	1			skin contact	6			contraception	8							immune system	8						TV
										epidemic	18												influenza	1
										HIV	13
HEHERO	19	1	German	1	Austrian	1	Carinthia	2	German philology	airborne	18	general overview	29	0			1		disease	14	1	1	influenza	1	3	3	body fluids	6	3	3	washing of hands	7	3	3		ne	1	1	immune system	8	2	2	1	1	2	radio	Africa	1
										computer	23	definition	6										ebola	1			skin contact	6			strengthening immune system	11														TV
																											air	1																		newspaper
COANGÖ	21	1	German	1	Austrian	0	Styria	1	German/history	(fast) transmission	18	outbreak	21	0			1		disease	14	1	1	HIV	1	3	3	body fluids	6	2	2	avoidance of /caution during contact with infected persons	3	3	3	infects cells	3	3	3	antibodies	1	3	3	1	1	2	media	Africa (Nigeria and neighbouring countries)	3
										harmful	12												SARS	1			contaminated material	5			personal hygiene	7			kills cells	10										newspaper
										death	15																																			acquaintances
										prevention	20
TAPEKL	19	1	German	1	Austrian	0	Carinthia	2	German/history	computer	23	prevention	20	2		2	1	1	disease	14	1	1	ebola	1	4	4	body fluids	6	2	2	contraception	8	2	2		ne	1	1	temperature	11	2	2	1	1	2	TV	Africa	1	bats
										disease/infection	14	transmission	18						bacterium	8			HIV	1							hygiene	7														newspaper
										influenza	14	outbreak	21										swine flu	1																						internet
										bacteria	8												avian flu	1
										ebola	14												influenza	1
										HIV	13
RAMAGE	20	1	German	1	Austrian	1	Styria	1	German/history	ebola	14	treatment	17	2		2	1	1	disease	14	1	1	HIV	1	4	4	body fluids	6	2	2	healthy diet (vitamines etc.)	11	3	3		ne	1	1	antibodies	1	3	3	2	2	2	newspaper	Africa (Sierra Leone)	3	bats
										HIV	13	stages of disease	15										ebola	1							surgical mask	9														TV
										swine flu	14	diseases	14										influenza	1
										computer	23												swine flu	1
										disease/infection	14
DEINHE	19	1	German	1	Austrian	0	Styria	1	German/history	disease/infection	14	transmission	18	2		2	1	1	disease	14	1	1	influenza	1	4	4	body fluids	6	2	2	surgical mask	9	4	4	cell division	11	2	2		ne	1	1	1	1	2	newspaper	Africa	1	bats
										HIV	13	prevention	20										ebola	1			skin contact	6			protective clothing (gloves, suit etc.)	9														media
										harmful	12												HIV	1							avoidance of /caution during contact with infected persons	3
										influenza	14
										(fast) transmission	18
MASIAN	20	1	German	1	Austrian	0	Styria	1	German/history	disease/infection	14	prevention	20	3		3	1	1	carrier of diseases	30	1	1	ebola	1	3	3	body fluids	6	2	2	protective clothing (gloves, suit etc.)	9	3	3		ne	1	1		ne	1	1	0	1	2	newspaper	West Africa	2	bat/fruit bat excrements
										(fast) transmission	18	protection	20						needs host	6			HIV	1							surgical mask	9														TV
										hospital	17	vaccination	20										temperature	6
										temperature	15
										ebola	14
										vaccination	20
										hygiene	20
										fear	22
										doctor	16
										syringe	17
JUULWE	19	1	German	1	Austrian	0	Carinthia	2	German/Italian	disease/infection	14	transmission	18	3		3	1	1	disease	14	1	1	gastrointestinal virus	1	4	4	body fluids	6	2	2	use of disinfectant	6	3	3		ne	1	1	antibodies	1	3	3	1	1	2	radio	Africa	1
										bacteria	8	measures to combat viruses	20						contagious	18			ebola	1							hygiene	7														TV
										temperature	15								antibiotics				cold	1
										cold	14
										doctor	16
										antibiotics	17_1
LISIGÜ	19	1	German	1	Austrian	0	Styria	1	German/pedagogy/psychology	(weaken) immune system	15	origin	25	11		11	5	5	disease	14	1	1	HIV	1	4	4	body fluids	6	2	2	contraception	8	2	2	cell division	11	2	2	antibodies	1	3	3	2	1	2	newspaper	Spain	5
										antibiotics	17_1								antibiotics				swine flu	1							fresh air	11														TV	Africa	1
										computer	23												avian flu	1																							USA	5
										disease/infection	14												ebola	1
										(fast) transmission	18												gastrointestinal virus	1
THCLCH	20	1	German	1	Austrian	1	Styria	1	German/pedagogy/psychology	curable	17	origin	25	11		11	5	5	disease	14	1	1	HIV	1	4	4	body fluids	6	2	2	contraception	8	2	2	cell division	11	2	2	antibodies	1	3	3	1	1	2	news	Spain	5
										computer	23												avian flu	1							hygiene	7														media	Africa	1
										(weaken) immune system	15												swine flu	1							strengthening immune system	11														newspaper	USA	5
										symptoms	15												ebola	1
										doctor	16												gastroenteritis	3
										(fast) transmission	18
CLKAER	20	1	German	1	Austrian	0	Styria	1	German/history	disease/infection	14	transmission	18	11		10	5	3	disease	14	1	1	HIV	1	4	4	body fluids	6	2	2	contraception	8	3	3	cell division	11	2	2	antibodies	1	3	3	2	1	2	newspaper	Africa	1
										harmful	12												ebola	1							washing of hands	7														internet	Spain	5
										computer	23												swine flu	1							strengthening immune system	11
										(fast) transmission	18												avian flu	1
										rod	6												gastrointestinal virus	1
										symptoms	15
										HIV	13
ANISRE	29	1	German	1	Austrian	0	Styria	1	German/Italian	disease/infection	14	origin	25	11		3	5	1		ne	1	1	influenza	1	4	4	air	1	3	3	vaccination	1	4	4		ne	1	1	temperature	11	2	2	1	99	2	media	West Africa	2	animals as food
										(fast) transmission	18												ebola	1			body fluids	6			acquired immunity	1							swollen lymph node	11
										(difficult) treatment	16												HIV	1			skin contact	6			condoms	8
										death	15												hepatitis	1
										mutation	4												gastrointestinal virus	1
										immunity	3												rubella	1
																							measles	1
																							herpes	1
VICAAR	18	1	German	1	Austrian	0	Styria	1	German philology/history of arts	(high number of) different viruses	13		ne	3		3	1	1	disease	14	1	1	influenza	1	4	4		ne	1	1	washing of hands	7	3	3	sexually	11	1	1	defence system	8	1	1	1	1	2	radio	West Africa	2
										harmful	12												ebola	1																						TV
										(fast) transmission	18												hepatitis	1																						internet
										helpful	12
ERMAJO	18	1	German	1	Austrian	0	Styria	1	German philology/philosophy	proteins	20		ne	3		5	1	1	cell	8	1	1	HIV	1	4	4	body fluids	6	2	2	disposable needles	4	3	3	infects cell	3	3	3	antibodies	1	4	4	2	1	2	media	Africa	1	monkeys
										antibiotics non-effective	17_2								feeds on other cells	12			hepatitis	1							condoms	8			cell division	11			macrophages	5						acquaintances
										antibodies	3								antibiotics non-efficient				influenza	1
										unicellular	6								unicellular
CAKAMA	28	1	German	1	Austrian	0	Styria	1	German philology/English studies	bacteria	8	protection	20	4		4	1	1	contagious	18	1	1	influenza	1	3	3	air	1	2	2	washing of hands	7	3	3		ne	1	1	blood cells	5	1	1	0	1	2	media	Africa	1	bats as food
										disease/infection	14	transmission	18						very small	7			angina	3			liquids	4			healthy diet (vitamines etc.)	11														friends
										antibiotics	17_1	efficiency of antibiotics	17_1						airborn	18																										acquaintances
										hygiene	20								droplet infection	18
										(fast) transmission	18								antibiotics
SAINFR	22	1	German	1	Austrian	0	Styria	1	English studies	ebola	14	protection	20	4		4	1	1	disease	14	1	1	influenza	1	3	3	skin contact	6	2	2	washing of hands	7	3	3		ne	1	1	defence system	8	1	1	1	1	2	newspaper	West Africa (Liberia)	3
										disease/infection	14	prevention	20										ebola	1																						media
										temperature	15
ISERLE	38	1	German	1	Austrian	1	Upper Austria	2	German/history	disease/infection	14	origin	25	10	[central part wrongly labelled as "nucleus"; too few receptor proteins]	3	3	1	disease	14	3	3	herpes	1	4	4	body fluids	6	2	2	contraception	8	3	3		ne	1	1	immune system	8	2	2	1	1	2	newspaper	Africa	1	water
										epidemic	18								viruses ≠ bacteria	9			cold	1							washing of hands	7							temperature	11						TV
										HIV	13								antibiotics non-efficient				HIV	1
										antibiotics non-effective	17_2												HPV	1
																							influenza	1
																							Epstein-Barr virus	1
FLSIHU	20	2	German	1	Austrian	0	Upper Austria	2	German/history	no living organism	10		ne	3		10	1	3	particle	6	5	5	HIV	1	4	4	skin contact	6	3	3	avoidance of /caution during contact with infected persons	3	3	3		ne	1	1	immune system	8	4	4	2	2	2	school	West Africa (Liberia, Nigeria, Guinea)	3	animals as food
										proliferation in host/host cells	4								DNA/RNA	6			cold	1			liquids	4			hygiene	7							antibodies	1						TV
										bacteriophage	13								needs host cell	6			influenza	1			air	1			vaccination	1							apoptosis	4						newspaper
										disease/infection	14								no living organism				measles	1																						internet
										vaccination	20								bacteriophage				mumps	1																						books/novels
										computer	23												rubella	1
										(fast) replication	5												ebola	1
										cold	14												leprosy	2
										measles	14												pox	1
										mumps	14												poliovirus	1
										rubella	14
										ebola	14
										HIV	13
										influenza	14
										DNA/RNA	6
										membrane	6
LAELHE	18	1	German	1	Austrian	0	Styria	1	German philology/history of arts	influenza	14		ne	10	[correct drawing of retrovirus, but also other bacteria-like shapes]	10	3	3	cell	8	1	1	influenza	1	4	4	skin contact	6	2	2	use of disinfectant	6	4	4	division	11	1	1	antibodies	1	3	3	1	1	2	media	West Africa	2
										avian flu	14								attacks body	19			ebola	1			body fluids	6			surgical mask	9															one Spaniard	5
										swine flu	14												SARS	1							washing of hands	7															one person in London	5
										ebola	14												swine flu	1							avoidance of /caution during contact with infected persons	3															one doctor in USA	5
										(fast) transmission	18												avian flu	1
										disease/infection	14												HIV	1
										computer	23
ANMAHA	20	1	German	1	Austrian	1	Carinthia	2	German philology/English studies	ebola	14		ne	3		3	1	1	disease	14	1	1	influenza	1	4	4	body fluids	6	2	2	surgical mask	9	4	4	infects cells	3	3	3	antibodies	1	3	3	1	1	2	internet	Africa	1	monkeys
										disease/infection	14								attacks cells	19			viral infection	1			skin contact	6			use of disinfectant	6			cell division	11			immune system	8						TV
										cold	14												ebola	1							quarantine	3														newspaper
										droplet infection	18												HIV	1
										influenza	14												cold	1
										temperature	15
										skin contact	18
										coughing	15
										(fast) transmission	18
										computer	23
STDOAL	19	1	German	1	Austrian	0	Upper Austria	2	German/math	disease/infection	14	measures to combat viruses	20	0			1		vaccination	20	1	1	mumps	1	4	4	skin contact	6	2	2	vaccination	1	3	3		ne	1	1	temperature	11	2	2	1	1	2	newspaper	South Africa	4	animals
										(fast) transmission	18								attacks body	19			measles	1			body fluids	6																		TV
										computer	23												rubella	1																						radio
																																														internet
LIHEGE	19	1	German	1	Austrian	0	Styria	1	German/geography	disease/infection	14		ne	3		3	1	1	disease	14	1	1	ebola	1	3	3	skin contact	6	2	2	washing of hands	7	3	3	attacks body	1	1	1	antibodies	1	3	3	1	1	2	newspaper	Africa	1	animals
										(fast) transmission	18								attacks body	19			influenza	1							hygiene	7			self-multiplication	11										TV
										death	15								antibodies	3											vaccination	1
LIBIGE	19	1	German	1	Austrian	1	Styria	1	German/pedagogy/psychology	death	15		ne	3		6	1	1	harmful	12	1	1	ebola	1	3	3	bacteria	3	1	1	medication	2	1	1	self-multiplication	11	1	1	antibodies	1	3	3	1	1	2	TV	Africa	1
										disease/infection	14								attacks body	19			influenza	1							personal hygiene	7														radio
										computer	23
HAELMA	19	1	German	1	Austrian	5	Styria	1	German/physics	disease/infection	14		ne	3		3	1	1	disease	14	1	1	ebola	1	3	3	body fluids	6	2	2	washing of hands	7	3	3	attacks cells	1	1	1	antibodies	1	3	3	1	1	2	newspaper	Africa	1
										death	15								attacks body	19			influenza	1			close contact with infected persons	6			surgical mask	9			self-multiplication	11										TV
										vertigo	15																																			radio
										nausea	15																																			internet
STHEGO	24	2	German	1	Austrian	0	Styria	1	German philology	disease/infection	14	prevention	20	3		3	1	1	disease	14	1	1	influenza	1	2	2	body fluids	6	2	2	no exchange of body fluids	3	3	3		ne	1	1		ne	1	1	1	1	2	TV	Northwest Africa	4	monkeys
										bacteria	8	stages of disease	15						contagious	18			ebola	1							use of disinfectant	6														newspaper
												science	24										plague	2
KAGEKL	18	1	German	1	Austrian	0	Styria	1	German philology/English studies	disease/infection	14	diseases	14	0			1			ne	1	1	ebola	1	4	4	air	1	3	3	protective clothing (gloves, suit etc.)	9	3	3		ne	1	1		ne	1	1	1	1	2	TV	Africa	1	fruit bats as food
										ebola	14												HIV	1			skin contact	6			contraception	8														newspaper
										influenza	14												influenza	1			body fluids	6			surgical mask	9														internet
										(difficult) treatment	16																																			radio
										proliferation in host/host cells	4
										(fast) transmission	18
CHIVHE	19	1	German	1	Austrian	0	Styria	1	German philology	disease/infection	14	everything	29	0			1		disease	14	1	1	influenza	1	4	4	skin contact	6	3	3	healthy diet (vitamines etc.)	11	1	1		ne	1	1		ne	1	1	1	1	2	newspaper	West Africa	2	fruit bat
										influenza	14	protection	20						attacks body	19			swine flu	1			body fluids	6																		TV
										gastroenteritis	15												avian flu	1			air	1																		talks
										airborne	18												gastrointestinal virus	1
																							ebola	1
ELMAVI	18	1	German	1	Austrian	0	Styria	1	German/philology	disease/infection	14		ne	11			5		disease	14	1	1	gastrointestinal virus	1	4	4	skin contact	6	2	2	hygiene	7	3	3		ne	1	1		ne	1	1	1	2	2	TV	Africa	1	fruit bat
										harmful	12								contagious	18			ebola	1			body fluids	6			avoidance of /caution during contact with infected persons	3														newspaper
										bacteria	8												influenza	1
										(fast) transmission	18
SONIGÜ	18	1	German	1	Austrian	1	ne	ne	German/philology	disease/infection	14		ne	11			5		contagious	18	1	1	gastrointestinal virus	1	4	4	skin contact	6	2	2	hygiene	7	2	2		ne	1	1		ne	1	1	1	1	2	newspaper	West Africa	2	fruit bat
										bacteria	8												ebola	1							strengthening immune system	11														TV
										harmful	12												influenza	1
										(fast) transmission	18
										gastroenteritis	15
JUMAER	18	1	German	1	Austrian	0	Upper Austria	2	German/pedagogy/psychology	disease/infection	14	HIV	13	10	[central part labelled as "cell body"]		3		disease	14	1	1	HIV	1	4	4	skin contact	6	3	3	education	5	3	3	infects host	3	1	1	macrophages	5	3	3	1	1	2	newspaper	Africa	1	water
										(fast) transmission	18								weakens immune system	15			angina	3			body fluids	6			washing of hands	7			self-multiplication	11			T-cells	5						radio
										HIV	13								antibiotics				influenza	1			contaminated material	5			hygiene	7							antigens	2						TV
										vaccination	20												ebola	1
										resistence	18
										antibiotics	17_1
										streptococci	13
										pain	15
MAELWI	19	1	German	1	Austrian	2	Styria	1	German/pedagogy/psychology	disease/infection	14	protection	20	5			1		disease	14	4	1	influenza	1	4	4	body fluids	6	2	2	washing of hands	7	4	4	cell division	11	2	2	leucocytes	5	3	3	1	1	2	newspaper	Africa	1	animals
										little creature	8								droplet infection	18			HIV	1			contaminated material	5			use of disinfectant	6							immune system	8						TV			water
										(fast) transmission	18								particle	6			ebola	1							avoidance of public toilets	4														facebook
										HIV	13								little creature												strengthening immune system	11														radio
										ebola	14																				avoidance of /caution during contact with infected persons	3														family
										evil	11
STBAHE	20	1	German	1	Austrian	1 bis 2	Styria	1	German/pedagogy/psychology	disease/infection	14	measures to combat viruses	20	5			1		disease	14	5	5	gastroenteritis	3	3	3	body fluids	6	2	2	washing of hands	7	3	3	cell division	11	2	2	immune system	8	1	1	1	1	2	media	Africa	1	animals
										evil	11	diseases	14						attacks body	19			influenza	1			skin contact	6			strengthening immune system	11							excretion	10
										viruses ≠ bacteria	9	structure	6						immune system helpless	3
										particle	6								viruses ≠ bacteria
										influenza	14								particle
										gastroenteritis	15
										droplet infection	18
										small	7
										(weaken) immune system	15
MIULOL	19	1	German	1	Austrian	7	Upper Austria	2	German/geography	biology	26	ethymology	26	4			1		micro-organism	8	3	3	influenza	1	3	3	body fluids	6	2	2	surgical mask	9	3	3		ne	1	1	immune system	8	2	2	1	1	2	everywhere	Africa	1	body fluids
										disease/infection	14								viruses ≠ bacteria				angina	3							washing of hands	7
										viruses ≠ bacteria	9
										influenza	14
PAKARU	19	2	German	1	Austrian	1	Carinthia	2	German/computer science	disease/infection	14	transmission	18	3			1		carrier of diseases	30	1	1	HIV	1	4	4	body fluids	6	2	2	contraception	8	3	3		ne	1	1	leucocytes	5	3	3	1	99	2	TV	Africa	1	animals
										bacteria	8												ebola	1							vaccination	1
										(fast) transmission	18												herpes	1
										epidemic	18
										ebola	14
										(high number of) different viruses	13
										quarantine	20
										HIV	13
										computer	23
VISAHE	18	1	German	1	Austrian	3	Styria	1	German/pedagogy/psychology	disease/infection	14	differences virus - bacterium	9	0			1		disease	14	1	1	influenza	1	4	4	body fluids	6	2	2	washing of hands	7	3	3		ne	1	1	immune system	8	2	2	0	1	2	media	Africa	1	animals
										(high number of) different viruses	13	mode of action	1										ebola	1																						family
										harmful	12												mononucleosis	1																						friends
										(weaken) immune system	15
										death	15
										(fast) spread in body	5
VISIAR	21	1	German	1	Austrian	3	Carinthia	2	history	disease/infection	14	types	13	0			1			ne	2	3		ne	1	1		ne	1	1		ne	1	1		ne	1	1		ne	1	1	1	1	2	newspaper	West Africa	2
										computer	23	origin	25						viruses ≠ bacteria																											internet
										viruses ≠ bacteria	9	treatment	17						antibiotics
										(difficult) treatment	16
										antibiotics	17_1
KERESI	18	1	German	1	Austrian	0	Styria	1	German philology	HIV	13		ne	10	[RNA, not DNA; indication of a nucleus inside capsid]		3			ne	1	1	HIV	1	4	4	body fluids	6	2	2	contraception	8	3	3	attaches to T-cell	2	5	3	macrophages	5	4	4	1	1	2	media	East Africa	4
										disease/infection	14												ebola	1							protective clothing (gloves, suit etc.)	9			fusion	15			B-cells	5
																							influenza	1											substition of host T-cell DNA for viral DNA	5
																																			cell produces viruses	8
																																			host cell bursts	10
ALALHA	19	2	German	1	Austrian	5	Styria	1	psychology/German philology	disease/infection	14	transmission	18	15	[very nice drawing, even though spikes wrongly placed]		5		DNA	6	5	1	HIV	1	4	4	body fluids	6	3	3	surgical mask	9	4	4	inserts viral DNA into host cell nucleus	4	2	2	antibodies	1	5	5	1	2	2	TV	Tanzania	4	animals
										antibodies	3	structure	6						protein coat	6			HPV	1			feces	5			use of disinfectant	6			substitution of host DNA for virus DNA				T-cells	5						newspaper	East Africa	4
										bacteriophage	13	measures to combat viruses	20						different types	13			ebola	1			vomitus	5			protective clothing (gloves, suit etc.)	9							immunoglobulines	6
										DNA	6	origin	25						bacteriophage								skin contact	6			avoidance of /caution during contact with infected persons	3							phagocytosis	5
										protein coat	6
										HIV	13
										substitution of host DNA for virus DNA	1
DAANVL	20	2	German	1	Austrian	2	Carinthia	2	German/history	influenza	14		ne	0			1			ne	1	1	influenza	1	2	2	body fluids	6	2	2	washing of hands	7	3	3		ne	1	1		ne	1	1	0	1	2	newspaper	West Africa	2
										computer	23																				use of disinfectant	6														internet
PHCHMA	19	2	German	1	Austrian	2	Carinthia	2	German/history	disease/infection	14		ne	0			1			ne	3	3	influenza	1	4	4	body fluids	6	2	2	strengthening immune system	11	4	4	infects cells	3	2	2	temperature	11	3	3	0	1	2	media	West Africa	2	fruit bats as food
										(fast) transmission	18								antibiotics non-efficient				swine flu	1			feces	5			avoidance of /caution during contact with infected persons	3							immune system	8						TV
										computer	23												avian flu	1							washing of hands	7							leucocytes	5						newspaper
										proliferation in host/host cells	4												Spanish flu	1							use of disinfectant	6														internet
										death	15												ebola	1
										antibiotics non-effective	17_2												HIV	1
										mutation	4												herpes	1
										(difficult) treatment	16												hepatitis	1
																							hantavirus	1
SAMAJO	20	1	German	1	Austrian	0	Styria	1	German/geography	(fast) transmission	18		ne	9			2			ne	1	1	ebola	1	2	2	body fluids	6	2	2	protective clothing (gloves, suit etc.)	9	4	4		ne	1	1		ne	1	1	1	1	2	media	West Africa	2	bats
										harmful	12												swine flu	1			feces	5			surgical mask	9
										(high number of) different viruses	13												cholera	2							use of disinfectant	6
										immunity	3
KAINAL	26	1	German	1	Austrian	0	Styria	1	German philology/philosophy	disease/infection	14		ne	9			2			ne	1	1	HIV	1	4	4	body fluids	6	2	2	washing of hands	7	3	3		ne	1	1		ne	1	1	1	1	2	newspaper	West Africa	2	bats
										HIV	13												ebola	1							protective clothing (gloves, suit etc.)	9														TV
										ebola	14												HPV	1
ATSSOJ	20	2	German	1	Austrian	0	Carinthia	2	German/sports/history	ebola	14	protection	20	0			1		disease	14	1	1	influenza	1	2	2	body fluids	6	2	2	condoms	8	3	3	cell division	11	2	2	defence system	8	1	1	1	2	2	media	Africa	1	animals
										avian flu	14												ebola	1							use of disinfectant	6
										plague	14												BSE	10							hygiene	7
										disease/infection	14												plague	2
										death	15												avian flu	1
										computer	23
										measure to combat viruses	17
FLHEPE	22	2	German	1	Austrian	2	Styria	1	German/history	antibiotics non-effective	17_2	purposefully set free from laboratories to cause mass killings?	26	3			1		disease	14	3	3	influenza	1	3	3	body fluids	6	2	2	avoidance of /caution during contact with infected persons	3	3	3	self-multiplication	11	1	1	temperature	11	2	2	1	1	2	news	Africa	1	animals
										mutation	4								contagious	18			ebola	1							washing of hands	7			hides behind cells	15			sweating	8
										(fast) transmission	18								mutation	4
																			vaccination	20
																			antibiotics non-efficient
JOCHAL	19	2	German	1	Austrian	5	Upper Austria	2	German/history	proliferation in host/host cells	4		ne	5			1		parasite	8	1	1	HIV	1	4	4	body fluids	6	2	2	condoms	8	4	4	conjugation	15	3	3	antibodies	1	4	4	3	1	2	media	Africa	1
										re-programming of host DNA	1								disease	14			influenza	1							protective clothing (gloves, suit etc.)	9			infects cells	3			B-cells	5						internet
										disease/infection	14												ebola	1							washing of hands	7			re-programms host cell DNA	5			temperature	11						TV
										vaccination	20																				avoidance of /caution during contact with infected persons	3			cell division	11										family
										antibodies	3
										HIV	13
										(fast) transmission	18
										eukaryote	8
										mutation	4
CAPEMA	19	1	German	1	Austrian	0	Carinthia	2	German/pedagogy/psychology	bacteria	8	origin	25	3			1		attacks body	19	3	3	cold	1	4	4	body fluids	6	2	2	use of disinfectant	6	3	3	division	11	1	1	antibodies	1	3	3	1	1	2	newspaper	Africa	1
										(fast) transmission	18	transmission	18						antibiotics non-efficient				cytomegalovirus	1							surgical mask	9														TV
										antibiotics non-effective	17_2	protection	20										mononucleosis	1							hygiene	7														radio
										hygiene	20												gastrointestinal virus	1							strengthening immune system	11
										computer	23
LAKAVO	19	1	German	1	Austrian	0	Styria	1	German philology	disease/infection	14	useful viruses?	27	11			5		no living organism	10	5	5	ebola	1	3	3	body fluids	6	2	2	vaccination	1	3	3	infects cells	3	3	3	identification of foreign DNA	7	4	4	1	1	2	news	West Africa	2	lack of hygiene
										no living organism	10												HIV	1			air	1			avoidance of /caution during contact with infected persons	3			inserts viral DNA	4			destruction of foreign DNA	7									animals
										proliferation in host/host cells	4
										computer	23
MANIWO	19	2	German	1	Austrian	0	Styria	1	German philology	(fast) transmission	18	symptoms	15	0			1			ne	1	1	influenza	1	2	2	body fluids	6	2	2	hygiene	7	3	3	infection of cells	3	2	2	immune system	8	2	2	1	1	2	news	West Africa	2	vomit
										disease/infection	14	measures to combat viruses	20										ebola	1							vaccination	1																	excretions
										mutation	4	origin	25										malaria	5
										influenza	14	stages of disease	15
												structure	6
CAEVWO	19	1	German	1	Austrian	0	Salzburg	2	German philology	HIV	13	protection	20	3		3	1	1	injects DNA in host cell	1	1	1	HIV	1	4	4	body fluids	6	2	2	washing of hands	7	3	3	attacks cells	1	1	1	apoptosis of infected cells	4	5	5	1	1	2	TV		99
										mononucleosis	14								parasite	8			Epstein-Barr virus	1							avoidance of /caution during contact with infected persons	3			infected cells attack other cells	15			identification of foreign DNA	7
										droplet infection	18								changes DNA of host cell for multiplication	4			influenza	1															destruction of foreign DNA	7
										substitution of host DNA for virus DNA	1																												substitution of host DNA for virus DNA
										no medication	17
										influenza	14
										computer	23
ELROAN	18	1	German	1	Austrian	2	Styria	1	German/English/sports	disease/infection	14	everything	29	0			1		disease	14	5	5	HIV	1	4	4	body fluids	6	2	2	personal hygiene	7	3	3		ne	1	1	macrophages	5	3	3	1	1	2	TV	West Africa	2	animals
										(fast) transmission	18								no living organism	10			influenza	1			animals	2			strengthening immune system	11														newspaper
										HIV	13								contagious	18			ebola	1							vaccination	1														radio
										cold	14								airborn	18			cold	1																						internet
										gastroenteritis	15								droplet infection	18			gastrointestinal virus	1
ANGAER	18	1	German	1	Austrian	0	Styria	1	English studies/American studies	(fast) transmission	18	prevention	20	0			1			ne	3	3	cold	1	4	4	body fluids	6	2	2	hygiene	7	4	4	infects cells	3	1	1	disease	11	1	1	2	1	2	newspaper	West Africa	2	contaminated water
										antibiotics non-effective	17_2								antibiotics non-efficient				rhinovirus	1			skin contact	6			washing of hands	7			self-multiplication	11										internet			animals
										(fast) replication	5												HIV	1							avoidance of /caution during contact with infected persons	3														news			contaminated food
										disease/infection	14												influenza	1							condoms	8
										cold	14												ebola	1
										influenza	14
										HIV	13
										ebola	14
KEEDMI	22	1	Bosnian	2	Croatian	0	Switzerland/Bosnia	3	German philology	disease/infection	14	why antibiotics don't work	17_2	0			1		disease	14	3	3	germs	2	1	1	contaminated material	5	2	2	impossible	13	3	3	self-multiplication	11	1	1	leucocytes	5	2	2	1	2	2	TV	Africa	1
										(weaken) immune system	15								antibiotics non-efficient	17_1			influenza	1			body fluids	6			washing of hands	7							erythrocytes	5							Texas	5
										acne	14												temperature	6
										hospital	17												acne	9
										nauseae	15
										rest	17
										bacteria	8
										harmful	12
KAGUJO	19	1	German	1	Austrian	1	Styria	1	German/history	very small	7	mode of action	1	0			1			ne	1	1	gastrointestinal virus	1	4	4	air	1	2	2	vaccination	1	3	3		ne	1	1	antibodies	1	3	3	1	1	2	newspaper	Africa	1
										disease/infection	14												influenza	1							strengthening immune system	11														TV
										gastroenteritis	15												ebola	1																						radio
										droplet infection	18
										computer	23
										ebola	14
YYA	21	1	Chinese	6	Chinese	3	China	3	German philology	disease/infection	14	treatment	17	0			1		contagious	18	1	1	viral infection	1	2	2		ne	1	1	fresh air	11	1	1	self-multiplication	11	1	1	immune system	8	2	2	2	1	2	newspaper	Africa	1
										medication	17												cold	1							sports	11															China	6
										immunity	3																				healthy diet (vitamines etc.)	11
										cold	14
DAMIEN	18	1	Bosnian	2	Bosnian	3	Bosnia	3	German/transcultural communikation	disease/infection	14		ne	0			1		no nucleus	6	1	1	influenza	1	3	3	air	1	3	3	washing of hands	7	3	3		ne	1	1	antibodies	1	3	3	3	1	2	news	Africa	1	laboratory
										cold	14												cold	1			body fluids	6
																											contaminated material	5
RIFISE	20	1	Croatian	2	Austrian	1	Styria	1	German/history	computer	23		ne	2			1		cell	8	1	1		ne	1	1		ne	1	1		ne	1	1		ne	1	1	antibodies	1	3	3	1	1	2	TV	Africa	1	unprotected sex
										temperature	15								no nucleus	6
										medication	17								dangerous	12
NEJUMA	21	1	German	1	Austrian	5	Upper Austria	2	German/pedagogy/psychology	disease/infection	14	differences virus - bacterium	9	0			1		disease	14	1	1	ebola	1	2	2	body fluids	6	2	2	surgical mask	9	4	4		ne	1	1	immune system	8	2	2	1	1	2	TV	Africa	1	fruit bats as food
										medication	17	treatment	17																		protective clothing (gloves, suit etc.)	9														newspaper
												medication	17																		avoidance of /caution during contact with infected persons	3
CHRORO	20	1	German	1	Austrian	1	Styria	1	German/history	computer	23	protection	20	0			1			ne	1	1	all possible influenza types	1	4	4	body fluids	6	2	2	washing of hands	7	3	3		ne	1	1	antibodies	1	3	3	3	1	2	newspaper	Africa	1	animals
										swine flu	14												HIV	1			feces	5																		radio
										disease/infection	14												ebola	1																						TV
										avian flu	14
										ebola	14
										blood	18
										sperm	18
										HIV	13
										death	15
										pandemic	18
										influenza	14
										vaccination	20
										protective suit	20
VEELOS	18	1	German	1	German	1	Carinthia	2	German philology	disease/infection	14	definition	6	2			1		disease	14	1	1	ebola	1	2	2	body fluids	6	2	2	washing of hands	7	4	4		ne	1	1	immune system	8	3	3	1	1	2	newspaper	Africa	1	bats as food
										pain	15	measures to combat viruses	20																		use of disinfectant	6							antibodies							TV
										(fast) transmission	18	origin	25																		protective clothing (gloves, suit etc.)	9														social media
DOPAMI	18	2	German	1	Austrian	0	Styria	1	German/geography	computer	23		ne	0			1			ne	1	1		ne	1	1		ne	1	1	washing of hands	7	3	3		ne	1	1		ne	1	1	1	1	2	newspaper	West Africa	2
										disease/infection	14																																			radio
										harmful	12																																			TV
										curable	17
KRELWA	18	1	German	1	Austrian	3	Carinthia	2	German philology	evil	11	medication	17	4		4	1	1	disease	14	1	1	HIV	1	4	4	body fluids	6	2	2		ne	1	1		ne	1	1		ne	1	1	1	1	2	newspaper	Africa	1	animals
										(fast) transmission	18	vaccination	20						contagious	18			ebola	1																						TV
										computer	23	protection	20						needs host cell	6			cold	1																						radio
										antibodies	3												polio	1																						internet
										disease/infection	14												fungi	4
										(weaken) immune system	15
										pharmacy	26
										hospital	17
DOULRO	22	2	German	1	Austrian	0	Carinthia	2	German/history	disease/infection	14	dangerous viruses	28	0			1		disease	14	1	1	influenza	1	4	4	air	1	3	3	use of disinfectant	6	4	4		ne	1	1	antibodies	1	3	3	1	1	2	school	America	5
										(fast) transmission	18	protection	20						immunoreaction	3			HIV	1			body fluids	6			surgical mask	9														media
										immunity	3	why some viruses are locally restricted	21						antibiotics	17_2			hepatitis	1			skin contact	6			protective clothing (gloves, suit etc.)	9
										high incidence rate	18	transmission	18						resistence	18			mononucleosis	1
										death	15
SOCHFR	19	1	German	1	Austrian	0	Upper Austria	2	German philology/Russian	(fast) transmission	18	origin	25	3			1		requires weak hosts	6	1	1	fever blister	1	3	3	body fluids	6	2	2	vaccination	1	1	1	self-multiplication	11	1	1	antibodies	1	3	3	1	1	2	newspaper	Africa	1
										(weaken) immune system	15	life cycle	6						feeds on host	12			influenza	1							medication	2														radio
												transmission	18						unicellular	6																										TV
												protection	20
ANVEGO	19	1	German	1	Austrian	1	Styria	1	German/pedagogy/psychology	harmful	12	diseases	14	0			1		disease	14	1	1	influenza	1	4	4	skin contact	6	2	2		ne	1	1		ne	1	1		ne	1	1	1	1	2	radio	Africa	1
										death	15	origin	25										ebola	1
										disease/infection	14												cold	1
										medication	17
										origin	25
										(fast) transmission	18
										inheritance	26
BEKAHA	18	1	German	1	Austrian	0	Styria	1	German/geography	ebola	14	transmission	18	0			1		disease	14	1	1	influenza	1	4	4	body fluids	6	2	2	prevention	12	3	3		ne	1	1	antibodies	1	3	3	1	1	2	TV	Africa	1	insects
										harmful	12												cold	1							washing of hands	7														newspaper			animals
										bacteria	8												ebola	1
										(difficult) treatment	16
ALEVBE	18	1	German	1	Austrian	0	Styria	1	German philology	bacteria	8	types	13	0			1		bacteria	8	1	1	influenza	1	4	4	body fluids	6	2	2	strengthening immune system	11	3	3	infects cell	3	2	2	antibodies	1	3	3	1	1	2	TV	North Africa	4	animals
										disease/infection	14	treatment	17						feeds on host	12			intestinal virus	1			skin contact	6			avoidance of /caution during contact with infected persons	3							mucosas	8						friends
										host	19								antibiotics				influenza	1							use of disinfectant	6							temperature	11
										(fast) transmission	18												ebola	1
										antibiotics	17_1
JUELEG	20	1	Russian	6	German	0	Styria	1	Russian/German	ebola	14	origin	25	9	1 [one further not quite recognizable structure]		2		parasite	8	2	2	HIV	1	4	4	body fluids	6	3	3	use of disinfectant	6	3	3	infects cells	3	3	3	temperature	11	2	2	2	2	2	newspaper	West Africa (e.g. Sierra Leone)	3	bats as food
										bat	19	transmission	18						needs host	6			ebola	1			contaminated material	5			washing of hands	7			re-programmes host cell DNA/RNA	5			immune system	8						internet
										(fast) transmission	18	types	13						self-multiplication	4			malaria	5			air	1																		TV
										antibiotics non-effective	17_2	infection	18						antibiotics non-efficient				poliovirus	1
										blood analyses	16	ebola-like viruses	13										influenza	1
										temperature	15
										incubation	14
										poliovirus	13
										(fast) transmission	18
										computer	23
VAIRKL	18	1	German	1	Austrian	1	Styria	1	German philology/English/law	evil	11	definition	6	1			1		disease	14	1	1	gastrointestinal virus	1	4	4	body fluids	6	2	2	washing of hands	7	3	3	cell division	11	2	2	antiviruses	3	1	1	1	1	2	TV	West Africa	2	animals
										disease/infection	14	dangers	15										cold	1
										rotavirus	13												rotavirus	1
KEKAAL	26	1	German	1	Austrian	0	Carinthia	2	German philology	very small	7	origin	25	3			1		cell	8	1	1	influenza	1	3	3	body fluids	6	3	3	personal hygiene	7	2	2	cell division	11	2	2	temperature	11	2	2	1	2	2	TV	Africa	1
										disease/infection	14	mode of action	1						immune system helpless	3			ebola	1			air	1			impossible	13							immune system	8						internet
										epidemic	18	treatment	17						self-multiplication	4			BSE	10			liquids	4			healthy diet (vitamines etc.)	11														newspaper
										pandemic	18	stages of disease	15										avian flu	1																						radio
										ebola	14
										influenza	14
										BSE	14
										avian flu	14
										(weaken) immune system	15
										vaccination	20
										laboratory	24
										conspiracy theory	26
										biochemistry	26
										developing countries	21
										temperature	15
JESAAF	22	1	German	1	German	1	Germany	3	English studies/American studies	T-cells	3		ne	3			1		cell	8	1	1	ebola	1	4	4	body fluids	6	2	2	washing of hands	7	3	3	infects cells	3	2	2	temperature	11	3	3	1	1	2	everywhere	West Africa	2
										host cell	1								self-multiplication	4			influenza	1			food	4			avoidance of extreme temperature shifts	15							T-cell
										influenza	14								needs host cell	6			cholera	2							no exchange of body fluids	3
										mucus	18												leprosy	2
										droplet infection	18												HIV	1
										temperature	15												HPV	1
										HIV	13												gastrointestinal virus	1
										HPV	14												hepatitis A,B,C	1
										cervical cancer	14
										rhesus monkeys	19
										vaccination	20
JOCHWA	20	1	German	1	Austrian	0	Upper Austria	2	German/English	disease/infection	14	vaccination	20	15	[spikes missing, but otherwise very nice]		5		no living organism	10	5	5	HIV	1	3	3	body fluids	6	2	2	condoms	8	3	3	infects cells	3	4	4	immune system	8	2	2	1	1	2	everywhere	Africa	1
										epidemic	18												influenza	1			raw meat	4			no exchange of body fluids	3			re-programmes host cell DNA/RNA	5
																							swine flu	1							avoidance of meat	4			cell produces viruses	8
																							malaria	5
PAELJO	21	2	German	1	Austrian	0	Styria	1	philosophy	disease/infection	14	prevention	20	10	[wrong proportions; membrane labelled as "cell membrane"]		3		parasite	8	3	3	tick-borne encephalitis	1	4	4	body fluids	6	2	2	hygiene	7	3	3	infects cells	3	1	1	temperature	11	3	3	3	1	2	news	West Africa	2	contaminated water
										anthrax	13	structure	6						unclear, whether living organism	10			HIV	1			air	1			use of disinfectant	6			self-multiplication	11			leucocytes	5						media
										prion	13	classification	13										H1N1	1																						school
										medication	17												H5N1	1
										cold	14												anthrax	2
										tick-born encephalitis	14												prion	10
																							cold	1
VAYODI	21	1	Bulgarian	4	Bulgarian	0	Bulgaria	3	European ethnology	disease/infection	14	stages of disease	15	3			1		micro-organism	8	1	1	HIV	1	2	2		ne	1	1		ne	1	1		ne	1	1		ne	1	1	3	1	1	ne		99
										medication	17								attacks humans	19
										laboratory	24
										experiments	24
ANDOER	21	1	German	1	Austrian	0	Styria	1	German/history	antibiotics non-effective	17_2	everything	29	0			1		unicellular	6	2	2	ebola	1	3	3	body fluids	6	2	2	avoidance of /caution during contact with infected persons	3	3	3		ne	1	1	leucocytes	5	3	3	0	1	2	newspaper	Central Africa	4
										proliferation in host/host cells	4								attacks cells	19			HIV	1																						news
										disease/infection	14								antibiotics non-efficient				Aids	1																						internet
										(fast) transmission	18												cholera	2
																							plague	2
																							mononucleosis	1
NISICH	20	1	German	1	Austrian	0	Styria	1	German philology/philosophy	disease/infection	14		ne	0			1			ne	3	3	cold	1	3	3	body fluids	6	2	2	quarantine	3	3	3		ne	1	1	antiviruses	3	2	2	2	1	2	newspaper	Africa	1
										viruses ≠ bacteria	9								viruses ≠ bacteria				ebola	1			skin contact	6											antibodies							radio
																																														TV
																																														internet
DAASJA	24	2	German	1	Austrian	1	Carinthia	2	German philology/history of arts	disease/infection	14	types	13	0			1		attacks body	19	1	1	influenza	1	4	4	air	1	3	3	hygiene	7	3	3	cell division	11	2	2	antibodies	1	3	3	0	1	2	media	Africa	1
										(fast) transmission	18	origin	25						antibiotics				hepatitis	1			liquids	4			condoms	8
										(weaken) immune system	15	treatment	17										ebola	1			body fluids	6			vaccination	1
										antibodies	3	prevention	20										avian flu	1
										antibiotics	17_1	transmission	18										HIV	1
										epidemic	18	definition	6
										ebola	14
MAKAMA	20	2	German	1	Austrian	1	Salzburg	2	transcultural communikation/German	disease/infection	14	origin	25	11			5		disease	14	3	3	influenza	1	4	4	air	1	2	2	strengthening immune system	11	2	2	infects cells	3	3	3	antibodies	1	3	3	1	1	2	internet	East Africa	4
										viruses ≠ bacteria	9	mutation	4						attaches to cells	1			ebola	1			body fluids	6			hygiene	7			cell produces viruses	8
										proliferation in host/host cells	4	differences virus - bacterium	9						viruses ≠ bacteria				tick-borne encephalitis	1
										antibiotics non-effective	17_2								antibiotics non-efficient				cancer	7
										(difficult) treatment	16												hepatitis	1
																							chickenpox	1
																							rubella	1
																							measles	1
AJMERI	19	1	Bosnian	2	Bosnian	7	Slovenia	3	transcultural communikation	disease/infection	14		ne	11			5		cell	8	1	1	ebola	1	2	2	air	1	2	2		ne	1	1		ne	1	1		ne	1	1	1	1	2	internet	Africa	1	laboratory
										cells	1								no nucleus	6			avian flu	1			body fluids	6																		radio
										antibiotics	17_1								antibiotics				plague	2																						TV
ANHEMI	20	1	German	1	Austrian	0	Styria	1	German	persistent	18		ne	0			1		needs host cell	6	3	3	HIV	1	4	4	body fluids	6	2	2	use of disinfectant	6	3	3		ne	1	1	antibodies	1	3	3	1	1	2	media	Africa	1	animals
										saliva	18								no nucleus				herpes	1
										no nucleus	6								antibiotics non-efficient				ebola	1
										(weaken) immune system	15												influenza	1
										antibiotics non-effective	17_2
										HIV	13
										herpes	14
ANANIV	19	1	Croatian	2	Croatian	1	Salzburg	2	German philology/Russian	droplet infection	18		ne	10	[correct retrovirus, but further incorrect shapes]		3		needs host cell	6	1	1	HIV	1	4	4	body fluids	6	2	2	washing of hands	7	3	3		ne	1	1		ne	1	1	1	1	2	media	Africa	1	animals
										disease/infection	14												herpes	1			contaminated material	5
										(fast) transmission	18												ebola	1
										(weaken) immune system	15												influenza	1
CIHEWE	19	1	Chinese	6	Austrian	3	Styria	1	German philology/English studies	disease/infection	14	measures to eradicate ebola	20	0			1		disease	14	1	1	HIV	1	4	4	body fluids	6	2	2	hygiene	7	3	3		ne	1	1	leucocytes	5	2	2	1	1	2	news	Africa	1
										HIV	13												ebola	1							surgical mask	9							erythrocytes	5
																							Spanish flu	1
NAMARO	20	1	German	1	Austrian	1	Tyrol	2	German philology/English studies	vaccination	20	efficiency of antibiotics	17_1	0			1		disease	14	3	3	angina of the salpingopalatine fold	3	3	3	body fluids	6	2	2	washing of hands	7	3	3		ne	1	1		ne	1	1	1	1	2	news	Africa	1
										disease/infection	14	disease/infection	14						viruses ≠ bacteria				influenza	1			skin contact	6			surgical mask	9														TV
										(fast) transmission	18	transmission	18										ebola	1																						radio
										(difficult) treatment	16	differences virus - bacterium	9										urinary tract infection	2																						newspaper
										viruses ≠ bacteria	9	symptoms	15																																	internet
										symptoms	15	vaccination	20
EMHAWO	18	1	German	1	Austrian	0	Styria	1	German philology	saliva	18	significance	26	6			1		disease	14	3	3	HIV	1	4	4	body fluids	6	2	2	washing of hands	7	3	3		ne	1	1	antibodies	1	3	3	1	1	2	media	Africa	1	water
										HIV	13	types	13						contagious	18			ebola	1							avoidance of /caution during contact with infected persons	3
										viruses ≠ bacteria	9								viruses ≠ bacteria				influenza	1
										(high number of) different viruses	13
										skin contact	18
										blood	18
IRELFR	18	1	German	1	Austrian	0	Styria	1	Spanish/German	disease/infection	14	diseases	14	0			1			ne	1	1	HIV	1	4	4	body fluids	6	2	2	condoms	8	4	4		ne	1	1	immune system	8	3	3	1	1	2	newspaper	West Africa	2
										ebola	14												ebola	1			skin contact				washing of hands	7							leucocytes	5						TV
																							hepatitis	1							protective clothing (gloves, suit etc.)	9														radio
																							influenza	1							vaccination	1
																							malaria	5
																							yellow fever	1
INANMA	23	1	German	1	Austrian	2	Vienna	2	German philology	disease/infection	14		ne	0			1			ne	1	1	ebola	1	2	2	body fluids	6	2	2	strengthening immune system	11	1	1		ne	1	1		ne	1	1	1	99	2	TV	Africa	1
										harmful	12																				healthy diet (vitamines etc.)	11														newspaper
LAISGE	20	1	German	1	German	2	Styria	1	history of arts/German philology	harmful	12		ne	3			1		disease	14	1	1	ebola	1	4	4	body fluids	6	2	2	washing of hands	7	4	4	cell division	11	2	2	temperature	11	3	3	1	1	2	TV	Africa	1	animals
										(fast) transmission	18								contagious	18			avian flu	1							avoidance of /caution during contact with infected persons	3							antibodies	1						newspaper
										disease/infection	14												swine flu	1							no exchange of body fluids	3
										hygiene	20												HIV	1
										ebola	14												influenza	1
										influenza	14
SAMEST	18	1	German	1	Austrian	0	Styria	1	English studies/German philology	harmful	12		ne	3			1		disease	14	1	1	ebola	1	4	4	body fluids	6	2	2	washing of hands	7	3	3	cell division	11	2	2	temperature	11	3	3	0	1	2	TV	Africa	1	animals
										disease/infection	14								contagious	18			avian flu	1							no exchange of body fluids	3							antibodies	1						newspaper
										hygiene	20												swine flu	1
										ebola	14												HIV	1
										influenza	14												influenza	1
STADJO	19	2	German	1	Austrian	1	Styria	1	German/history	proliferation in host/host cells	4		ne	11			5		cell	8	1	1	HIV	1	4	4	air	1	3	3	quarantine	3	4	4	infects cell	3	2	2	leucocytes	5	3	3	2	2	2	media	Northwest Africa	4	animals
										re-programming of host DNA	1								needs host	6			ebola	1			body fluids	6			condoms	8			re-programmes cell	6										army
										disease/infection	14								evil	11			hepatitis	1			liquids	4			surgical mask	9			self-multiplication	11
										computer	23												influenza	1
																							pox	1
DASAHE	20	2	German	1	Austrian	1	Upper Austria	2	sports/German	disease/infection	14	measures to combat viruses	20	3			1		disease	14	1	1	ebola	1	3	3	body fluids	6	2	2	quarantine	3	3	3		ne	1	1		ne	1	1	0	1	2	newspaper	West Africa	2	animals
										coughing	15	origin	25						attacks immune system	19			HIV	1			feces	5																		internet
										medication	17																																			TV
										blood	18
KAKODI	17	1	German	1	Austrian	0	Lower Austria	2	German philology	disease/infection	14		ne	0			1			ne	3	3	ebola	1	3	3		ne	1	1	protective clothing (gloves, suit etc.)	9	3	3		ne	1	1	leucocytes	5	3	3	2	1	2	news	West Africa	2
										viruses ≠ bacteria	9								viruses ≠ bacteria				HIV	1							hygiene	7
										ebola	14
RECHJO	18	1	German	1	Austrian	1	Styria	1	German/pedagogy/psychology	disease/infection	14	infection	18	0			1		disease	14	1	1	HIV	1	4	4	body fluids	6	3	3	washing of hands	7	4	4		ne	1	1	antibodies	1	4	4	1	1	2	newspaper	Africa	1	insects
										(difficult) treatment	16	measures to combat viruses	20						contagious	18			ebola	1			skin contact	6			vaccination	1							temperature	11
										influenza	14												mononucleosis	1			air	1			avoidance of /caution during contact with infected persons	3							leucocytes	5
										hygiene	20												influenza	1			food	4			use of disinfectant	6
										computer	23												gastrointestinal virus	1			liquids	4			no common use of crockery	4
										epidemic	18
										developing countries	21
										dirty water	19
Noname1	18	1	German	1	Austrian	0	Styria	1	German/history	HIV	13	treatment	17	0			1		disease	14	1	1	HIV	1	4	4	body fluids	6	2	2	condoms	8	3	3		ne	1	1	antibodies	1	3	3	2	1	2	news	West Africa	2	monkeys
										ebola	14								contagious	18			ebola	1							surgical mask	9														newspaper
										computer	23								host not necessarily ill	15			influenza	1
										carrier of diseases	30
										(fast) transmission	18
										outbreak	21
LAURGÜ	19	1	German	1	Austrian	0	Styria	1	German philology	(fast) transmission	18	types	13	3			1		disease	14	1	1	ebola	1	4	4	body fluids	6	2	2	condoms	8	3	3		ne	1	1	temperature	11	1	1	1	1	2	media	West Africa	2
										nausea	15	dangers	15										avian flu	1			skin contact	6			avoidance of /caution during contact with infected persons	3							disease	11
										gastroenteritis	15	transmission	18										HIV	1
										temperature	15	infection	18										sexually transmitted diseases	3
										harmful	12												gastroenteritis	1
										ebola	14
										death	15
										quarantine	20
MAKAAD	19	2	German	1	Austrian	0	Styria	1	German philology	disease/infection	14	immune system	3	3			1		disease	14	1	1	ebola	1	3	3	air	1	3	3	use of disinfectant	6	3	3		ne	1	1	temperature	11	2	2	0	2	2	newspaper	Africa	1
										nausea	15								contagious	18			HIV	1			contaminated material	5			hygiene	7														TV
										temperature	15																body fluids	6																		internet
LEBENI	19	1	German	1	Austrian	1	Styria	1	German philology/English studies	disease/infection	14		ne	0			1		disease	14	5	5	cold	1	4	4	skin contact	6	2	2	avoidance of /caution during contact with infected persons	3	3	3		ne	1	1		ne	1	1	2	1	2	newspaper	Africa	1
																			no living organism	10			coughing	6			body fluids	6			washing of hands	7														radio
																			virus ≠ bacteria	9			influenza	1
																							HIV	1
ELEVGE	19	1	German	1	Austrian	0	Styria	1	German philology/English studies	disease/infection	14	life cycle	6	0			1		disease	14	1	1	ebola	1	3	3	body fluids	6	2	2	avoidance of /caution during contact with infected persons	3	3	3		ne	1	1	defence substances	6	1	1	0	1	2	media	Africa	1	animals
										computer	23	dangers	15										influenza	1							washing of hands	7
										(fast) transmission	18	measures to combat viruses	20
JUGEJO	18	1	German	1	Austrian	1	Styria	1	German/Latin/French	(high number of) different viruses	13	transmission	18	3			1		disease	14	1	1	influenza	1	3	3	skin contact	6	2	2	washing of hands	7	3	3		ne	1	1	immune system	8	2	2	1	1	2	media	Africa	1
										disease/infection	14								carrier of diseases	30			ebola	1			close contact with infected persons	6																			spreads to other countries (e.g. France)	5
										streptococci	13
LEANBE	18	1	German	1	Austrian	2	Carinthia	2	German/English	evil	11	transmission	18	3		3	1	1	particle	6	5	5	HIV	1	3	3	skin contact	6	2	2		ne	1	1		ne	1	1		ne	1	1	0	1	2	newspaper	West Africa	2
										(fast) transmission	18	structure	6						contagious	18			polio	1
										very small	7	protection	20
DACHGR	19	2	German	1	Austrian	1	Upper Austria	2	history of arts/history/German philology	harmful	12		ne	3			1		particle	6	4	5	ebola	1	3	3	body fluids	6	2	2	condoms	8	3	3	cell division	11	2	2	temperature	11	2	2	0	1	2	newspaper	Africa	1	animals
										(fast) transmission	18								attaches to cells	1			HIV	1			skin contact	6			hygiene	7							disease	11						TV
										death	15								harmful	12			infectious disease	8															immune system	8
										epidemic	18								antibiotics																				antibodies
										zombie	26
										antibiotics	17_1
										(weaken) immune system	15
										antibodies	3
										disease/infection	14
										outbreak	21
										Latin	26
										computer	23
MAHEOL	18	1	German	1	Austrian	5	Styria	1	history of arts/German philology	(fast) transmission	18	protection	20	3			1		particle	6	5	5	norovirus	1	4	4	body fluids	6	2	2	contraception	8	3	3	cell division	11	2	2	antibodies	1	3	3	2	1	2	newspaper	Africa	1	animals
										(weaken) immune system	15								contagious	18			gastrointestinal virus	1							use of disinfectant	6
										antibodies	3												ebola	1							hygiene	7
										death	15												HIV	1
										(difficult) treatment	16
										computer	23
TAREMA	21	2	German	1	German	1	Styria	1	German/sports	disease/infection	14	differences virus - bacterium	9	3			1			ne	1	1	influenza	1	3	3		ne	1	1	strengthening immune system	11	1	1	cell division	11	2	2	antibodies	1	3	3	0	1	2	radio	Africa	1	animals
										cold	14	transmission	18										cold																							TV
										(fast) transmission	18	infection	18																																	internet
										(fast) transmission	18	treatment	17
										vaccination	20
										antibodies	3
										(difficult) treatment	16
										protection	20
DINADA	27	1	German	1	Austrian	0	Upper Austria	2	German philology/English studies	disease/infection	14	structure	6	0			1			ne	1	1	influenza	1	2	2	body fluids	6	2	2	protective clothing (gloves, suit etc.)	9	3	3	attacks cells	1	1	1	antibodies	1	3	3	2	1	2	newspaper	Africa	1	monkeys as food
										bacteria	8												HIV	1			contaminated material	5			use of disinfectant	6			eats cells	13										TV
										(high number of) different viruses	13												ebola	1																						radio
										death	15												malaria	5
										medication	17												salmonellae	2
ELMARE	18	1	German	1	Austrian	0	Upper Austria	2	German philology/geography	disease/infection	14	types	13	3			1		carrier of diseases	30	5	5	ebola	1	4	4	body fluids	6	2	2	avoidance of /caution during contact with infected persons	3	3	3		ne	1	1	defence system	8	1	1	1	1	2	TV	Africa	1
										harmful	12	protection	20						particle	6			herpes	1																						newspaper
										carrier of diseases	30	prevention	20										cold	1																						radio
										harmless	12												chickenpox	1																						acquaintances
																							hepatitis B	1
KAILPA	27	1	German	1	Austrian	0	Upper Austria	2	German philology/philology	HIV	13	infection	18	3			1			ne	3	3	HIV/AIDS	1	1	1	body fluids	6	2	2	contraception	8	3	3		ne	1	1	temperature	11	2	2	1	1	2	newspaper	Africa	1
										disease/infection	14	sexually transmitted diseases	14						viruses ≠ bacteria				ebola	1			contaminated material	5			washing of hands	7														internet
										ebola	14												malaria	5																						radio
										malaria	14												syphilis	2																						school
										viruses ≠ bacteria	9												influenza	1
										survive boiling water	18												diphtheria	2
SAANRE	20	1	German	1	Austrian	0	Upper Austria	2	German philology	disease/infection	14	differences virus - bacterium	9	3			1		disease	14	1	1	influenza	1	4	4	body fluids	6	2	2	washing of hands	7	3	3	attacks cells	1	1	1	antibodies	1	3	3	1	1	2	newspaper	West Africa (e.g. Sierra Leone)	3	contaminated water
										(fast) replication	5	treatment	17										ebola	1			air	1			healthy diet (vitamines etc.)	11														radio
										kill cells	2	mode of action	1										HIV	1
										influenza	14												hepatitis	1
										(weaken) immune system	15
										ebola	14
EVMARO	18	1	German	1	Austrian	0	Styria	1	German philology/sociology	proliferation in host/host cells	4	origin	25	1			1		needs host	6	1	1	HIV	1	3	3	body fluids	6	2	2	vaccination	1	3	3	attacks cells	1	1	1	defence system	8	1	1	1	1	2	newspaper	Africa (brought to Europe/America)	1 and 5	monkeys
										animals as origin of infection	19	transmission	18										ebola	1																						radio
										(fast) transmission	18	immunodeficiency	14																																	TV
SAMAMA	19	1	German	1	Austrian	0	Upper Austria	2	German/history	(fast) transmission	18	prevention	20	5			1		carrier of diseases	30	1	1	influenza	1	4	4	body fluids	6	2	2	surgical mask	9	3	3	division	11	1	1	antibodies	1	3	3	1	1	2	news	East Africa	4
										ebola	14	transmission	18										ebola	1							condoms	8
										harmful	12	differences virus - bacterium	9										HIV	1
										computer	23
NACHGE	20	1	German	1	Italian	1	Italy	3	German philology/history	DNA	6	diseases	14	14	[only capsid shown; DNA, not RNA]		3		DNA	6	1	1	influenza	1	4	4	body fluids	6	2	2	protective clothing (gloves, suit etc.)	9	4	4	attaches to cells	2	2	2	antibodies	1	2	2	3	1	2	news	Africa	1
										disease/infection	14	transmission	18						disease	14			HIV	1			animals	2			surgical mask	9			division inside cell	11			antibiotics	13						newspaper
										(fast) transmission	18	vaccination	20						contagious	18			hepatitis C	1							vaccination	1			formation of coat in cell	7
										mutation	4								coat	6			malaria	5
										coat	6								mutation	4			measles	1
																							chickenpox	1
																							ebola	1
KAMAHE	19	1	German	1	German	0	Carinthia	2	German philology/history	disease/infection	14	history of dangerous viruses	28	3			1		disease	14	1	1	malaria	5	1	1	body fluids	6	3	3	washing of hands	7	3	3	pumps toxin into cell	15	2	2	leucocytes	5	3	3	1	1	2	internet	Africa (some parts)	1	dog
										hygiene	20	congruence of danger in media and reality	22						host not necessarily ill	15			influenza	1			food	4			surgical mask	9			host cell bursts	10
										panicmongering in media	22												ebola	1			liquids	4							viruses set free	8
										droplet infection	18
PEKANO	20	2	German	1	Austrian	1	Styria	1	German philology	(fast) transmission	18		ne	9			2		disease	14	1	1	ebola	1	3	3	body fluids	6	3	3	washing of hands	7	3	3	attacks cells	1	1	1	defence system	8	1	1	1	1	2	TV	Africa	1	animals
										ebola	14								contagious	18			swine flu	1			air	1			no exchange of body fluids	3														newspaper	spreads across whole world	7
																							avian flu	1			contaminated material	5																		radio
																							plague	2
KAKAFA	20	1	German	1	Austrian	1	Styria	1	German philology/history	disease/infection	14	treatment	17	9			2		disease	14	1	1	ebola	1	4	4	body fluids	6	2	2	avoidance of /caution during contact with infected persons	3	3	3	attacks cells	1	1	1	antibodies	1	3	3	1	2	2	TV	West Africa	2	animals as food
										vaccination	20	complexity	6										swine flu	1							hygiene	7														internet			contaminated needles
										computer	23												avian flu	1							use of disinfectant	6														newspaper
										ebola	14												influenza	1
										HIV	13												HIV	1
																							hepatitis	1
VEELKU	20	1	German	1	Austrian	2	Tyrol	2	German/English	(fast) transmission	18	types	13	0			1		disease	14	1	1	influenza	1	3	3	skin contact	6	2	2	hygiene	7	3	3		ne	1	1	antibodies	1	3	3	1	1	2	media	Africa	1	lack of hygiene
										disease/infection	14	treatment	17										HIV	1			liquids	4			avoidance of /caution during contact with infected persons	3
										antibodies	3	prevention	20
										potentially helpful for body	12
MIELJO	18	1	German	1	Austrian	2	Upper Austria	2	German/English/pedagogy/psychology	disease/infection	14		ne	0			1		disease	14	3	1	influenza	1	4	4	body fluids	6	2	2	surgical mask	9	3	3		ne	1	1	immune system	8	2	2	1	1	2	newspaper	Africa	1
										microorganism	8								microorganism				mononucleosis	1							use of disinfectant	6														TV
										viruses ≠ bacteria	9								viruses ≠ bacteria				HIV	1																						internet
										vaccination	20
										(weaken) immune system	15
HEANCH	20	1	German	1	Austrian	0	Styria	1	German philology/education	disease/infection	14	origin	25	5			1		disease	14	1	1	influenza	1	2	2	body fluids	6	2	2	washing of hands	7	4	4		ne	1	1	leucocytes	5	3	3	1	1	2	newspaper	Africa	1	insects
										bacteria	8								droplet infection	18			angina pectoris	6							use of disinfectant	6														TV
										ebola	14								(fast) transmission	18			ebola	1							avoidance of /caution during contact with infected persons	3														internet
										vaccination	20
										(fast) transmission	18
JUSAHE	20	1	German	1	Austrian	0	Styria	1	German/history/pedagogy/psychology	disease/infection	14	origin	25	3			1		disease	14	1	1	influenza	1	2	2	body fluids	6	2	2	washing of hands	7	3	3		ne	1	1	leucocytes	5	3	3	1	1	2	newspaper	Africa	1
										(fast) transmission	18								droplet infection	18											avoidance of /caution during contact with infected persons	3														TV
										influenza	14																																			internet
										vaccination	20
										(high number of) different viruses	13
JUIRGE	18	1	German	1	Austrian	1	Styria	1	philosophy/German philology	disease/infection	14	transmission	18	0			1		carrier of diseases	30	1	1	HIV	1	4	4	air	1	2	2	surgical mask	9	3	3	eats cells	13	1	1	antibodies	1	3	3	1	1	2	news	Africa	1	dirt
										cold	14	types	13										influenza	1			body fluids	6			washing of hands	7														TV
										harmful	12												cold	1
										(fast) transmission	18
										temperature	15
INANJO	20	1	German	1	Austrian	0	Styria	1	English/German	antibiotics non-effective	17_2	origin	25	3			1		disease	14	3	3	ebola	1	1	1	body fluids	6	2	2	avoidance of /caution during contact with infected persons	3	3	3		ne	1	1	antibodies	1	3	3	1	1	2	TV	Sierra Leone	3
										ebola	14	measures to combat viruses	20						antibiotics non-efficient				plague	2							washing of hands	7														newspaper	Africa in general	1
										viruses ≠ bacteria	9	transmission	18						viruses ≠ bacteria				cholera	2																						radio
												dangers	15																																	internet
												history of dangerous viruses	28
TEMAOT	19	1	German	1	Austrian	2	Styria	1	German philology	HIV	13	origin	25	3			1			ne	1	1	gastrointestinal virus	1	4	4	body fluids	6	2	2	contraception	8	2	2	cell division	11	2	2	temperature	11	2	2	1	1	2	newspaper	Africa	1	contaminated water
										ebola	14	protection	20										HIV	1															sweating	11						radio
										death	15	distinction virus-infection-influenza	26										ebola	1															seizures	11
										temperature	15
										long timespan for reconvalescence	17
										gastroenteritis	15
MIHERE	27	2	German	1	Austrian	1	Upper Austria	2	history/geography/German	disease/infection	14	origin	25	0			1		disease	14	3	3	HIV	1	4	4	body fluids	6	2	2	protective clothing (gloves, suit etc.)	9	4	4		ne	1	1	immune system	8	3	3	1	1	2	news	Africa	1	lack of hygiene
										viruses ≠ bacteria	9	transmission	18						viruses ≠ bacteria				ebola	1							condoms	8							antibodies	1						newspaper			laboratory
										saliva	18	protection	20										influenza	1							disposable needles	4														internet
										microbiology	26	vaccination	20																		hygiene	7
										epidemic	18
										warfare	26
										(weaken) immune system	15
										vaccination	20
										blood	18
SAMESI	19	1	German	1	Austrian	2	Styria	1	German/history	disease/infection	14	origin	25	0			1		evil	11	1	1	gastrointestinal virus	1	2	2	body fluids	6	1	1	washing of hands	7	3	3		ne	1	1	erythrocytes	5	1	1	1	1	2	news	Africa	1	water
										(fast) transmission	18								antibiotics								warmth	7			healthy diet (vitamines etc.)	11														TV
										nausea	15																																			radio
										saliva	18
										antibiotics	17_1
KAJULE	19	1	German	1	Austrian	5	Styria	1	German/pedagogy/psychology	disease/infection	14	types	13	3			1		malfunction of body	12	1	1	gastrointestinal virus	1	2	2	close contact with infected persons	6	2	2	protective clothing (gloves, suit etc.)	9	3	3		ne	1	1	excretion	10	1	1	1	1	1	ne		99
										(fast) transmission	18	transmission	18														skin contact	6			surgical mask	9
										gastroenteritis	15	origin	25
										(difficult) treatment	16	infection	18
LAINEN	19	1	German	1	Austrian	2	Styria	1	pedagogy/psychology/German	disease/infection	14	ebola	14	9			2		disease	14	1	1	gastrointestinal virus	1	3	3	air	1	2	2	protective clothing (gloves, suit etc.)	9	3	3		ne	1	1	excretion	10	1	1	1	1	2	newspaper	Africa	1	animals
										carrier of diseases	30	types	13						malfunction of body	12			ebola	1			body fluids	6
										(fast) transmission	18	transmission	18
										ebola	14	infection	18
KIGYSE	26	1	Hungarian	4	Hungarian	0	Hungary	3	American studies/General humanities	disease/infection	14		ne	3			1		immune system helpless	3	1	1	HIV	1	2	2	contaminated material	5	3	3	strengthening immune system	11	2	2	depends on virus	12	1	1		ne	1	1	2	2	2	internet	South Africa	4
										(fast) transmission	18								may be used for treating diseases	27			ebola	1			body fluids	6			hygiene	7														TV
										death	15												cholera	2			air	1
VIROER	18	1	German	1	Austrian	1	Styria	1	German philology	proliferation in host/host cells	4		ne	7	1 [RNA, not DNA]		3		attacks cells	19	5	5	HIV	1	3	3	body fluids	6	2	2	vaccination	1	3	3	infects cells	3	3	3	immune system	8	5	5	2	1	2	TV	Africa	1	monkeys
										DNA	6								cell produces viruses	4			influenza	1											cell produces viral DNA	7			T-cells	5						newspaper
										protein coat	6								no living organism	10																			T-helper cells	5
										surface proteins	6								protein coat																				antibodies	1
										no living organism	10
VIDOSI	18	1	German	1	Austrian	0	Burgenland	2	German philology/English studies	HIV	13	differences virus - bacterium	9	3			1		disease	14	3	3	ebola	1	3	3	body fluids	6	2	2	surgical mask	9	3	3		ne	1	1	leucocytes	5	5	5	1	1	2	internet	Africa	1	lack of hygiene
										antibiotics non-effective	17_2								antibiotics non-efficient				HIV	1							hygiene	7							macrophages	5
																							influenza	1															T-cells	5
																							malaria	5
MA	19	2	Croatian	2	Croatian	1	Croatia	3	German philology/Russian	death	15		ne	14	[neck/tube/spikes missing; capsid not completely correct]		3		harmful	12	5	5	HIV	1	4	4	air	1	3	3	healthy diet (vitamines etc.)	11	2	2	enters body	1	3	1	leucocytes	5	3	3	3	1	2	TV	Africa	1
										disease/infection	14								uncertain whether living organism	10			lung virus	1			body fluids	6			sports	11			destroys its DNA	10										school	America	5
										incurable	17												tick-borne encephalitis	1			contaminated material	5			prevention	12			inserts own DNA	4
										HIV	13												ebola	1
										possibly no living organism	10
										(fast) replication	5
										attacks bacteria	19
										mutation	4
JOINJO	18	1	German	1	Austrian	0	Styria	1	German philology/history	influenza	14		ne	6			1		disease	14	1	1	HIV	1	4	4	body fluids	6	2	2	no sneezing/coughing in other person's face	3	3	3		ne	1	1	antibodies	1	3	3	1	1	2	internet	West Africa	2
										death	15												ebola	1
										HIV	13												influenza	1
										disease/infection	14
JABRRO	19	1	German	1	Austrian	1	Styria	1	history of arts/history	computer	23		ne	3			1		carrier of diseases	30	1	1	influenza	1	3	3	body fluids	6	2	2		ne	1	1		ne	1	1	antibodies	1	3	3	2	1	2	newspaper	Africa	1	unknown
										disease/infection	14												HIV	1																						TV
										(fast) transmission	18																																			radio
CHBEHE	18	1	German	1	Austrian	0	Styria	1	English studies/American studies	re-programming of host DNA	1		ne	10	[too few receptor proteins; RNA, not DNA]		3		micro-organism	8	2	2	HIV	1	4	4	body fluids	6	2	2	vaccination	1	3	3	attacks cells	1	1	1	macrophages	5	5	5	2	1	2	news	Africa	1
										antibiotics non-effective	17_2								attacks cells	19			ebola	1			contaminated material	5			acquired immunity	1			re-programmes host cell DNA	5			B-cells	5
										disease/infection	14								changes DNA of host cell	1			influenza	1											produces viral cells	15			T-cells	5
																			self-multiplication	4			HPV	1
																			antibiotics non-efficient				pox	1
JADIWO	19	1	German	1	Austrian	0	Styria	1	German philology/English studies	(fast) transmission	18	differences virus - bacterium	9	3			1		disease	14	5	5	cold	1	4	1	skin contact	6	3	3	washing of hands	7	3	3	division	11	1	1	leucocytes	5	3	3	1	1	2	TV	Africa	1
										airborne	18								particle	6			coughing	6			air	1																		internet
										medication	17												ebola	1			body fluids	6
										leucocytes	3												angina	3
										mutation	4
EVELWE	18	1	German	1	Austrian	2	Burgenland	2	German/history	disease/infection	14	diseases	14	7			1		disease	14	1	1	ebola	1	4	4	skin contact	6	2	2	hygiene	7	2	2		ne	1	1	leucocytes	5	4	4	1	1	2	media	Africa	1	lack of hygiene
										epidemic	18	mode of action	1										influenza	1			body fluids	6			healthy diet (vitamines etc.)	11							immune system	8						acquaintances
										influenza	14	medication	17										HIV	1															T-cells	5
										cold	14	incidence of different diseases	21										cold	1
										medication	17
										streptococci	13
										staphylococci	13
LIELAN	20	1	German	1	Austrian	0	Salzburg	2	European ethnology	disease/infection	14	treatment	17	7		7	1	1	disease	14	1	1	ebola	1	4	4	body fluids	6	2	2	washing of hands	7	3	3		ne	1	1	leucocytes	5	4	4	1	1	2	media	Africa	1
										influenza	14	mode of action	1										influenza	1			skin contact	6			healthy diet (vitamines etc.)	11							immune system	8
										bacteria	8												HIV	1							use of disinfectant	6							T-cells	5
										medication	17																				joghurt with helpful bacteria	11
										streptococci	13
MIHEKL	24	2	German	1	Austrian	0	Styria	1	German/geography	disease/infection	14	types	13	0			1		disease	14	1	1	ebola	1	2	2	body fluids	6	3	3	hygiene	7	2	2		ne	1	1	antibodies	1	3	3	1	1	2	TV	Northwest Africa	4	monkeys
										harmful	12																skin contact	6																		radio			dog
										disease/infection	14																air	1																		newspaper
										medication	17																																			media
										causes reaction in body	15
ELEVKA	19	1	German	1	Austrian	1	Styria	1	music/German	bacteria	8	replication	4	3			1		disease	14	1	1	ebola	1	4	4	skin contact	6	2	2	strengthening immune system	11	1	1		ne	1	1	erythrocytes	5	1	1	1	1	2	newspaper	USA	5
										disease/infection	14	transmission	18						bacterium	8			influenza	1			body fluids	6																		discussions	Africa	1
										computer	23												cold	1
MAMOMA	18	1	German	1	Austrian	0	Styria	1	geography/German	disease/infection	14		ne	0			1		disease	14	1	1	ebola	1	3	3	body fluids	6	2	2	avoidance of /caution during contact with infected persons	3	3	3		ne	1	1	immune system	8	2	2	1	1	2	newspaper	Africa	1
											8								selected body parts	26			influenza	1			skin contact	6																		internet	USA	5
																																														TV
FLHUGE	22	2	German	1	Austrian	0	Styria	1	history/German	disease/infection	14	transmission	18	10	[but central part labelled as "cell nucleus"]		3		disease	14	1	1	ebola	1	4	4	body fluids	6	2	2	washing of hands	7	4	4	attacks cells	1	1	1	immune system	8	2	2	0	2	2	newspaper	West Africa	2	animals
										ebola	14	research	24										HIV	1							no travels to (West)Africa	3			eats cells	13										TV
										mutation	4	strains	13										HPV	1							condoms	8
										(fast) transmission	18												small pox	1							quarantine	3
										computer	23
										HIV	13
										warfare	26
										research	24
										vaccination	20
										smallpox	14
MAKAGÜ	20	2	German	1	Austrian	0	Carinthia	2	German/history	(fast) transmission	18	treatment	17	0			1			ne	1	1	HIV	1	3	3	body fluids	6	2	2	avoidance of /caution during contact with infected persons	3	3	3	division of nucleus	9	2	2	antiviruses	3	1	1	1	1	2	newspaper	Africa	1	body fluids
										disease/infection	14	prevention	20										ebola	1							protective clothing (gloves, suit etc.)	9														internet
										(difficult) treatment	16												swine flu	1
										(fast) transmission	18												Creutzfeldt-Jakob disease	10
CHCHCH	20	2	German	1	Austrian	0	Carinthia	2	German philology/geography	disease/infection	14	transmission	18	0			1		(fast) transmission	18	1	1	ebola	1	4	4	skin contact	6	2	2	avoidance of /caution during contact with infected persons	3	3	3		ne	1	1	antigenes	2	1	1	1	1	2	media	Africa	1	body fluids
										medication	17	prevention	20										HIV	1			body fluids	6			hygiene	7															West Africa	2
										(fast) transmission	18	origin	25										avian flu	1
										ebola	14
ALHEWO	19	1	German	1	Austrian	0	Styria	1	English/German		ne	replication	4	14	[wrong shape of capsid; no spikes]		3			ne	1	1	herpes	1	4	4	body fluids	6	2	2	washing of hands	7	3	3	attaches to bacteria	2	3	3	antiviruses	3	1	1	1	1	2	media	Africa	1	food
												transmission	18										cold	1											injects genetic material	4
																							HIV	1
ANSIZE	21	1	Croatian	2	Croatian	2	Croatia	3	Bosnian/Croatian/Serbian	computer	23	protection	20	3			1		disease	14	1	1	herpes	1	2	2	food	4	2	2	hygiene	7	2	2	attacks cells	1	1	1	antibodies	1	3	3	2	2	2	internet	Africa	1	mosquitos
										disease/infection	14								remains in host	6							body fluids	6																		TV
										incurable	17
										(fast) transmission	18
ELSIGÜ	18	1	German	1	Austrian	0	Styria	1	German/chemistry	disease/infection	14	definition	6	0			1			ne	1	1		ne	1	1	close contact to infected person	6	2	2	hygiene	7	3	3		ne	1	1	temperature	11	2	2	0	1	2	newspaper	Africa	1
										computer	23	mode of action	1						antibiotics												avoidance of /caution during contact with infected persons	3							defence system	8						TV
										antibiotics	17_1	treatment	17																																	internet
										medication	17
DAANWE	18	2	German	1	Austrian	0	Styria	1	history/pedagogy/psychology	disease/infection	14	transmission	18	0			1		disease	14	1	1	ebola	1	3	3	body fluids	6	2	2	contraception	8	3	3	meiosis	9	1	1	antibodies	1	3	3	1	1	2	TV	West Africa	2	bats
										ebola	14												HIV	1							surgical mask	9														newspaper
										computer	23
SAANMA	18	1	German	1	Austrian	1	Styria	1	German/math	disease/infection	14	transmission	18	0			1		disease	14	1	1	ebola	1	3	3	body fluids	6	2	2	contraception	8	3	3	meiosis	9	1	1	antibodies	1	3	3	1	1	2	TV	West Africa	2	bats as food
										ebola	14												HIV	1							surgical mask	9														newspaper
										computer	23
MANINI	21	1	Georgian	4	Georgian	0	Georgia	3	German/arts	disease/infection	14		ne	11			5		molecule	6	1	1		ne	1	1		ne	1	1		ne	1	1		ne	1	1	immunity	9	1	1	1	1	2	internet	Africa	1
																																							substances	6
MADIME	30	1	Bosnian	2	Austrian	1	Carinthia	2	German/history	disease/infection	14	prevention	20	0			1		disease	14	1	1	ebola	1	4	4	body fluids	6	2	2	vaccination	1	3	3		ne	1	1		ne	1	1	0	2	2	newspaper	Africa	1
										(fast) transmission	18	dangers	15										HIV	1			contaminated material	5			condoms	8														internet
										saliva	18	transmission	18										hepatitis	1																						radio
										blood	18	mode of action	1																																	TV
										ebola	14	protection	20
										hepatitis	14
										HIV	13
										protection	20
										(fast) transmission	18
GEMAKA	21	2	German	1	Austrian	3	Styria	1	German philology	disease/infection	14	infection	18	0			1		disease	14	1	1	cold	1	4	4	skin contact	6	2	2	hygiene	7	3	3	cell division	11	2	2	immune system	8	3	3	1	1	2	internet	Sierra Leone	3	animals
										cells	1	mutation	4						cell	8			influenza	1			body fluids	6			washing of hands	7							antibodies	1						TV	Africa (some parts)	1
										cold	14	differences virus - bacterium	9										ebola	1															temperature	11						newspaper
										influenza	14	protection	20
										ebola	14	measures to combat viruses	20
										computer	23	stages of disease	15
										epidemic	18
										quarantine	20
VASIWE	20	1	German	1	Austrian/German	0	Germany	3	history of arts/economics	no own DNA	6	types	13	0			1		no living organism	10	4	5	influenza	1	4	4	body fluids	6	2	2	no sneezing/coughing in other person's face	3	3	3	attacks cells	1	1	1	antibodies	1	4	4	1	1	2	radio	Africa (esp. New Guinea, West Africa)	1
										disease/infection	14	measures to combat viruses	20						no own DNA				influenza	1							no exchange of body fluids	3							macrophages	5						news
										medication	17												HIV	1
										droplet infection	18												ebola	1
										antibodies	3
										antigene	6
LACLST	18	1	German	1	Austrian	1	Carinthia	2	transcultural communikation/philology	(weaken) immune system	15	general overview	29	0			1			ne	1	1		ne	1	1		ne	1	1	use of disinfectant	6	3	3		ne	1	1		ne	1	1	0	1	2	newspaper	Africa	1
										disease/infection	14																				washing of hands	7														TV
NAEVAL	18	1	German	1	Austrian	0	Carinthia	2	German/pedagogy/psychology	viruses ≠ bacteria	9	protection	20	0			1			ne	3	3	influenza	1	2	2	body fluids	6	2	2	washing of hands	7	3	3		ne	1	1	leucocytes	5	3	3	0	1	2	newspaper	Africa	1
										(weaken) immune system	15	strengthening of immune system	20						viruses ≠ bacteria												avoidance of /caution during contact with infected persons	3														TV
																															strengthening immune system	11
RIFUHI	20	1	Japanese	6	Japanese	0	Japan	3	German philology	disease/infection	14		ne	3			1		disease	14	1	1	influenza	1	3	3		ne	1	1		ne	1	1		ne	1	1		ne	1	1	1	1	2	internet	Africa	1	air
																							ebola	1																						TV
KASHMI	20	1	English	3	English	1	England	3	German/English	disease/infection	14		ne	0			1		(fast) transmission	18	1	1	norovirus	1	3	3	animals	2	3	3	washing of hands	7	4	4		ne	1	1		ne	1	1	2	1	2	internet	Africa	1
										airborne	18								airborn	18			malaria	5			air	1			anti-insect spray	6														social media
																			body fluids	18			influenza	1			body fluids	6			quarantine	3														newspaper
																							ebola	1
MAMOTO	22	1	Japanese	6	Japanese	0	Japan	3	German philology		ne		ne	0			1			ne	1	1		ne	1	1		ne	1	1		ne	1	1		ne	1	1		ne	1	1	2	1	2	newspaper	Sierra Leone	3
																																														TV	Guinea	3
																																														internet	Liberia	3
ANGANI	22	1	German	1	Austrian	3	Styria	1	German philology	disease/infection	14	transmission	18	11			5			ne	1	1	cold	1	4	4	body fluids	6	2	2	hygiene	7	4	4	attacks cells	1	1	1	T-cells	5	4	4	1	1	2	newspaper	Africa (esp. West Africa)	1	bats
										droplet infection	18	origin	25										ebola	1							use of disinfectant	6							antibodies	1						TV
										(fast) transmission	18	treatment	17										influenza	1							quarantine	3
												measures to combat viruses	20										gastrointestinal virus	1							protective clothing (gloves, suit etc.)	9
												prevention	20										diarrhoea	6
CHKAKA	21	2	German	1	Austrian	0	Styria	1	German/religious studies	disease/infection	14	structure	6	5			1		carrier of diseases	30	5	5	HIV	1	4	4	body fluids	6	1	1	use of disinfectant	6	3	3	infects cells	3	3	3	T-cells	5	5	5	2	1	2	newspaper	Africa	1
										(weaken) immune system	15								no nucleus	6			cold	1			immunodeficiency	7			strengthening immune system	11			cell produces viruses	8			temperature	11						internet
										influenza	14								no living organism				influenza	1							medication	2							antibodies							acquaintances
										no living organism	10																				no exchange of body fluids	3							leucocytes
										cold	14
										streptococci	13
										staphylococci	13
										antibodies	3
										T-cells	3
										leucocytes	3
										HIV	13
STELKA	18	1	German	1	Austrian	0	Styria	1	German/English	disease/infection	14	treatment	17	0			1		disease	14	1	1	influenza	1	3	3	skin contact	6	2	2	washing of hands	7	3	3		ne	1	1	antibodies	1	4	4	0	1	2	newspaper	Spain	5
												prevention	20						carrier of diseases	30			hepatitis	1			body fluids	6			healthy diet (vitamines etc.)	11							T-cells	5						TV
												transmission	18
NAANPE	22	1	German	1	ö	0	Salzburg	2	ne	ebola	14		ne	0			1		disease	14	1	1	ebola	1	3	3	close contact with infected persons	6	2	2	washing of hands	7	3	3		ne	1	1	antibodies	1	3	3	2	1	2	newspaper	Africa	1
										influenza	14												influenza	1							vaccination	1														TV
										(fast) transmission
ANIRAR	19	1	German	1	ö	7	Styria	1	ne	disease/infection	14	protection	20	4			1		disease	14	1	1	Influenza	1	2	2	body fluids	6	2	2	avoidance of /caution during contact with infected persons	3	3	3		ne	1	1	temperature	11	2	2	3	1	2	media	Spain	5
																											air	1																			Africa	1
																																															(North-)America	5
BAMAPE	26	1	German	1	ö	1	Styria	1	ne	computer	23	origin	25	0			1		infection	18	1	1	HIV	1	4	4	body fluids	6	2	2	vaccination	1	3	3	attacks cells	1	1	1	antibodies	1	3	3	2	1	2	TV	Africa	1
										attacks cell	1								attacks cells	19			tick-borne encephalitis	1			air	1																		radio	Germany	6
										disease/infection	14												BSE	10																						newspaper
										dangerous	12												ebola	1
																							influenza	1
N = 181
means:																	1.60221				1.67956				3.25967				2.0442				2.83425				1.34254				2.30939
no entry:														69						33				7				13				12				104				36			0	4	0	3		4
N = 39 for ICC of drawings
							Crohnbach's alpha									0.88						0.98				0.99				1				1				0.97				1
							ICC	single measure								0.79						0.97				0.98				1				1				0.95				1
								average measure								0.88						0.98				0.99				1				1				0.97				1
								F								8.24						61.46				88.56												35.73				878.6
								df1								38						180				180				180				180				180				180
								df2								38						180				180												180				180
								Sig								0						0				0												0				0
[truncated: 15 more columns]

## Sheet: grade_10
participant	school	age	sex	mother tongue	mother tongue	nationality	number of biol./med. trained close familiy members	pre-category brainstorming	category number "brainstorming"	pre-category more information required	category number "more information required"	category virus drawing R1	comments on correctness of virus drawing	category virus drawing R2	Knowledge Level "Drawing" R1	Knowledge Level "Drawing" R2	pre-category virus description	category number "virus description"	Knowledge Level "virus description" R1	Knowledge Level "virus description" R2	viral diseases named by participant	category number "virus diseases"	Knowledge Level "virus diseases" R1	Knowledge Level "virus diseases" R2	pre-category "modes/sources of infection"	category number "modes/sources of infection"	Knowledge Level "modes/sources of infection" R1	Knowledge Level "modes/sources of infection" R2	pre-category "prevention"	category number "prevention"	Knowledge Level "prevention" R1	Knowledge Level "prevention" R2	pre-category "multiplication of a virus"	category number "multiplication of virus"	Knowledge Level "multiplication of viruses" R1	Knowledge Level "multiplication of viruses" R2	pre-category "immunoresponse"	category number "immunoresponse"	Knowledge Level "immunoresponse" R1	Knowledge Level "immunoresponse" R2	school knowledge virus (self-assessment)	external knowledge virus (self-assessment)	knowledge about ebola (self-assessment)	source of knowledge about ebola (self-assessment)	location of ebola epidemic	category number "location ebola"	pre-category probable source for first human ebola infection in current outbreak	category number "ebola source"	potential hosts for viruses
					1=Austrian/German
			f=1		2=Balkan states
			m=2		3=NW-Europe
					4=East-Europe																italics: added from brainstorming
					5=South-Europe
					6=non European
																																									0 = nothing	1 = untrue	no = 1
																																									1 = a little	2 = true	yes = 2
																																									2 = much	99 = no entry	99 = no entry			99 = no entry		99 = no entry
																																									3 = very much
																																									99 = no entry
ARREME	1	15	1	Albanian	2	Kosovan	2	(fast) transmission	18	mode of action	1	9		9	2	2	disease	14	1	1	cold	1	4	4	body fluids	6	2	2	strengthening immune system	11	3	3		ne	1	1	immune system	8	2	2	0	1	2	internet	Africa	1	blood	4	humans
								humans and animals as hosts	19	measures to combat viruses	20										HIV	1							condoms	8														newspaper					animals
										origin	25										ebola	1
EMANKE	1	15	1	Bosnian	2	Austrian	3	(fast) transmission	18	origin	25	3		3	1	1	infects body	18	1	1	ebola	1	4	4	bacteria	3	1	1	healthy diet (vitamines etc.)	11	3	3		ne	1	1	sweating	8	2	2	1	1	2	internet	Africa	1	animals	2	humans
								global occurence	21	spread	5										HIV	1			body fluids	6			avoidance of /caution during contact with infected persons	3														TV	America	5			animals
								harmful	12	ethymology	26										cold	1																						newspaper					bacteria
										definition	6																																	talks
										transmission	18
ALANFE	1	15	1	German	1	Austrian	0	(fast) transmission	18	measures to combat viruses	20	5		7	1	1	disease	14	1	1	angina	3	4	4	body fluids	6	2	2	no common use of crockery	4	4	4	division	11	1	1		ne	1	1	1	1	2	newspaper	Africa	1	animals	2	humans
								harmful	12	types	13						contagious	18			swine flu	1			skin contact	6			protective clothing (gloves, suit etc.)	9																			animals
								vaccination	20												ebola	1							vaccination	1
								very small	7
CLDAAN	1	16	2	German	1	Austrian	2	death	15	origin	25	14	[no spikes; partly wrong shape of head; partly incorrect labelling - e.g. "virus body"]	15	3	5	micro-organism	8	1	1	herpes	1	4	4	body fluids	6	2	2	surgical mask	9	3	3	cell division	11	2	2	antiviruses	3	1	1	2	1	2	media	West Africa	2	contaminated water	7	humans
								medication	17	mutation	4						worse than bacterium	12			HIV	1							washing of hands	7																			animals
								vaccination	20	medication	17										syphilis	2																											bacteria
								(fast) transmission	18												avian flu	1
								disease/infection	14												swine flu	1
								computer	23
EVMAGE	1	15	1	German	1	Austrian	6	disease/infection	14	transmission	18	0			1		disease	14	1	1	ebola	1	4	4	body fluids	6	2	2	washing of hands	7	3	3		ne	1	1	temperature	11	2	2	1	1	2	newspaper	Africa	1	contact with infected person	5	humans
								(fast) transmission	18								contagious	18			mumps	1			skin contact	6			stay home/rest	3														radio
								droplet infection	18												coughing	6																						TV
								children	19												influenza	1																						family
								ebola	14
								influenza	14
								autumn	26
COCAGE	1	15	1	German	1	Austrian	0	influenza	14	measures to combat viruses	20	0			1		disease	14	1	1	influenza	1	3	3	body fluids	6	2	2	no exchange of body fluids	3	3	3		ne	1	1		ne	1	1	2	1	2	TV		99		99	humans
								cold	14	definition	6										cold	1																						newspaper
								harmful	12																																			radio
								disease/infection	14
DAPECH	1	15	2	German	1	Austrian	4	(difficult) treatment	16	reason for difficult treatment	17	9		9	2	2		ne	1	1	influenza	1	3	3	body fluids	6	2	2	surgical mask	9	3	3		ne	1	1		ne	1	1	1	1	2	newspaper	West Africa	2		99	humans
								ebola	14	ebola	14										ebola	1							no exchange of body fluids	3														TV
								survives outside host	18																																			family
HECLGE	1	15	2	English	3	Austrian	0	evil	11	types	13	3		3	1	1	disease	14	1	1	coughing	6	2	2	body fluids	6	2	2	hygiene	7	3	3		ne	1	1	bacteria	12	1	1	1	1	2	newspaper	North Africa	4		99	humans
								disease/infection	14	transmission	18										temperature	6			skin contact	6			healthy diet (vitamines etc.)	11														friends					animals
								computer	23												AIDS	1							condoms	8																			plants
								coughing	15																																								fungi
																																																	bacteria
TOIRCH	1	15	2	German	1	Austrian	0	disease/infection	14	reason for difficult treatment	17	3		3	1	1	disease	14	1	1	influenza	1	3	3	body fluids	6	2	2		ne	1	1		ne	1	1	temperature	11	2	2	0	1	2	newspaper	Africa (some parts)	1		99	humans
								computer	23												ebola	1																											animals
								ebola	14																																								plants
JOANPE	1	15	1	German	1	Austrian	0	carrier of diseases	30	origin	25	3		7	1	1	particle	6	5	5	influenza	1	4	4	body fluids	6	2	2	avoidance of /caution during contact with infected persons	3	3	3	cell division	11	2	2	immune system	8	2	2	0	1	2	newspaper	Africa	1		99	humans
								mucosa	18	mode of action	1						disease	14			gastroenteritis	3							washing of hands	7																			animals
																					ebola	1							strengthening immune system	11
HEPEMA	1	15	1	German	1	Austrian	0	animals as origin of infection	19	protection	20	3		3	1	1	carrier of diseases	30	1	1	influenza	1	4	4	body fluids	6	2	2	avoidance of /caution during contact with infected persons	3	3	3	cell division	11	2	2	defence system	5	1	1	1	1	2	newspaper	Africa (e.g. Sierra Leone)	1	insects	2	humans
								carrier of diseases	30	transmission	18										ebola	1							washing of hands	7							bacteria	12						TV			lack of hygiene	8	animals
								harmful	12												malaria	5																						friends					bacteria
								global occurence	21												angina	3																						family
																					coughing	6
																					cold	1
NIANMI	1	15	1	German	1	Austrian/German	1	disease/infection	14	types	13	3		3	1	1	carrier of diseases	30	1	1	ebola	1	1	1	body fluids	6	2	2	surgical mask	9	4	4	attacks cells	1	1	1		ne	1	1	1	1	2	TV	Africa	1	river	7	humans
								computer	23	dangerous types	28										ALS	9							protective clothing (gloves, suit etc.)	9														internet					animals
								evil	11	infection	18										influenza	1							no exchange of body fluids	3																			bacteria
								body	15												BSE	10
																					almost all diseases	8
MASOGE	1	15	1	German	1	Austrian/French	0	(fast) transmission	18	transmission	18	10	[correct drawing, but labelling hints to understanding as cell]		3		disease	14	1	1	influenza	1	3	3	body fluids	6	3	3	no common use of crockery	4	3	3		ne	1	1	temperature	11	2	2	1	2	2	TV	Africa	1		99	humans
								animals as origin of infection	19	symptoms	15						contagious	18			ebola	1			contaminated material	5			avoidance of /caution during contact with infected persons	3														internet					animals
								ebola	14	measures to combat viruses	20														skin contact	6
								influenza	14
								death	15
								computer	23
LUSISU	1	16	2	English	3	Austrian	0	disease/infection	14	are viruses programmable to attack specific species?	24	4		4	1	1	particle	6	5	5	cold	1	2	2	skin contact	6	2	2	avoidance of /caution during contact with infected persons	3	4	4	division	11	1	1	antibodies	1	3	3	1	2	2	newspaper	Africa	1	food	6	humans
								very small	7								harmful	12			sore throat	6			air	1			no sharing of food	4														TV					animals
																					temperature	6							no sneezing/coughing in other person's face	3														internet					plants
CHMA	1	16	2	German	1	Austrian	1	(fast) transmission	18	dangers	15	9		9	2	2	disease	14	1	1	ebola	1	3	3	body fluids	6	2	2	joghurt with helpful bacteria	11	1	1		ne	1	1	antibodies	1	3	3	1	2	2	newspaper	Africa	1		99	humans
								death	15	infection	18										influenza	1			air	1																		TV					animals
								ebola	14																																			internet
EVBAJO	1	15	1	German	1	Austrian	1	dangerous	12	dangerous types	28	3		3	1	1	disease	14	1	1	ebola	1	3	3	contaminated material	5	2	2	washing of hands	7	4	4		ne	1	1		ne	1	1	1	1	2	newspaper	Africa	1	contaminated water	7	humans
								vaccination	20	measures to combat viruses	20						dangerous	12			hepatitis A, B, …	1			skin contact	6			avoidance of /caution during contact with infected persons	3														internet					animals
								(fast) transmission	18	protection	20						contagious	18											use of disinfectant	6
								(difficult) treatment	16								many types	13
								death	15
AMBIMA	1	15	1	German	1	Austrian	0	very small	7	types	13	3		10	1	3	organism	8	1	1	HIV	1	2	2		ne	1	1		ne	1	1	within cells	3	1	1	destruction of infected cells	4	3	3	99	1	2	newspaper		99		99	humans
								disease/infection	14	origin	25																																	radio					animals
								(difficult) treatment	16																																			TV
								(high number of) different viruses	13
								computer	23
								vaccination	20
NASUHE	1	15	1	English	3	Austrian	2	bacteria	8	detection	16	3		3	1	1	organism	8	1	1	HIV	1	3	3	body fluids	6	2	2	surgical mask	9	3	3		ne	1	1		ne	1	1	2	1	2	TV	Africa	1		99	humans
								very small	7												ebola	1																						newspaper					animals
								computer	23
KAVIPA	1	15	1	English	3	Canadian	2	disease/infection	14	extinct viruses	25	3		3	1	1	disease	14	1	1	ebola	1	3	3	body fluids	6	2	2	vaccination	1	3	3		ne	1	1		ne	1	1	1	1	2	newspaper	West Africa	2		99	humans
								(fast) transmission	18												HIV	1			contaminated material	5																		internet					animals
LOGESE	1	15	2	German	1	Austrian/American/Columbian	0	harmful	12	stages of disease	15	6		6	1	1	harmful particle	6	5	5	ebola	1	1	1	body fluids	6	3	3	protective clothing (gloves, suit etc.)	9	4	4	within cells	3	1	1	leucocytes	5	3	3	1	2	2	internet	West Africa	2	bats as food	6	humans
								attacks cells	1												cholera	2			skin contact	6			washing of hands	7																			animals
								mutation	4												influenza	1			contaminated material	5			hygiene	7
								(fast) replication	5												plague	2							healthy diet (vitamines etc.)	11
																					typhus	2							avoidance of /caution during contact with infected persons	3
																					AIDS	1
EVHENI	1	15	1	English	3	English	0	(fast) transmission	18	worst viruses	28	0			1		disease	14	1	1	ebola	1	2	2	contaminated material	5	2	2	avoidance of /caution during contact with infected persons	3	3	3		ne	1	1	leucocytes	5	3	3	1	1	2	newspaper	Africa	1		99	humans
								bacteria	8	infection	18						contagious	18							body fluids	6			vaccination	1														TV					animals
								medication	17	most frequent bacteria	26
								computer	23
								death	15
								harmless	12
TIJUHE	1	15	2	German	1	Austrian	4	computer	23	too little knowledge to know what is interesting	26	5		9	1	2	disease	14	1	1	temperature	6	4	4	body fluids	6	2	2	vaccination	1	3	3	cell division	11	2	2	antibodies	1	3	3	0	1	2	internet	Africa	1		99	humans
								disease/infection	14												AIDS	1							avoidance of /caution during contact with infected persons	3														newspaper	Lebanon	4			animals
								tumor	15												ebola	1																						friends					plants
								health	14												hepatitis	1																											fungi
ANINMI	1	15	1	German	1	Austrian	2	influenza	14	types	13	6		6	1	1	contagious	18	1	1	influenza	1	3	3	skin contact	6	3	3	washing of hands	7	3	3		ne	1	1	bacteria	12	1	1	2	1	2	newspaper	Africa	1		99	humans
								disease/infection	14	begnin viruses	27						disease	14			gastroenteritis	3			body fluids	6			avoidance of /caution during contact with infected persons	3							defence system	5						TV					animals
								evil	11	infection	18						bacterium	8							air	1			prevention	12														family
								bacteria	8																																			radio
								(fast) transmission	18																																			school
								good	11
MAHEJÜ	1	15	1	German	1	Austrian	0	disease/infection	14	transmission	18	11		3	5	1	contagious	18	1	1	ebola	1	2	2	body fluids	6	2	2	condoms	8	3	3		ne	1	1	immune system	8	2	2	0	2	2	newspaper	West Africa	2	contact with infected person	5	humans
								evil	11								disease	14			AIDS	1																						TV					animals
								bacteria	8								bacterium	8			influenza	1																						radio					plants
								ebola	14												malaria	5
																					plague	2
LAURRO	2	15	1	German	1	Austrian	2	disease/infection	14	consequences of disease	15	6			1		disease	14	1	1	ebola	1	4	4	body fluids	6	2	2	hygiene	7	3	3	cell division	11	2	2	antibodies	1	3	3	1	1	2	media	Africa	1	animals	2	humans
								(fast) transmission	18	types	13						contagious	18			influenza	1							no exchange of body fluids	3							sweating	11						family					animals
								gastroenteritis	15												cold	1
								computer	23												gastroenteritis	3
								temperature	15
								ebola	14
JADAGE	2	15	1	German	1	Austrian	2	disease/infection	14	types	13	6			1		disease	14	1	1	ebola	1	4	4	air	1	2	2	hygiene	7	3	3	cell division	11	2	2	antibodies	1	3	3	1	1	2	media	Africa	1	animals	2	humans
								pain	15	transmission	18										influenza	1			body fluids	6			no exchange of body fluids	3														school					animals
								(fast) transmission	18												cold	1																						family
								computer	23
								ebola	14
								temperature	15
SEMERE	2	16	1	Albanian	2	Macedonian	0	disease/infection	14	deathly diseases	14	9			2		carrier of diseases	30	1	1	ebola	1	3	3	body fluids	6	3	3	vaccination	1	3	3	cell division	11	2	2	antibodies	1	3	3	2	1	2	school	Africa	1	animals	2	humans
								ebola	14												influenza	1			air	1			protective clothing (gloves, suit etc.)	9														news					animals
								influenza	14																skin contact	6
								computer	23
								bacteria	8
								temperature	15
								pain	15
								Africa	21
								Filovirus	13
								(fast) transmission	18
								diagnosis	16
								death	15
								harmless	12
SODAGE	2	15	1	German	1	Austrian	2	ebola	14	deathly diseases	14	11			5		carrier of diseases	30	1	1	ebola	1	3	3	body fluids	6	2	2	vaccination	1	3	3	cell division	11	2	2	antibodies	1	3	3	2	1	2	school	Africa	1	animals	2	humans
								influenza	14	transmission	18										influenza	1																						media					animals
								disease/infection	14	immunity	3
								computer	23
								Africa	21
								(fast) transmission	18
								saliva	18
								diagnosis	16
								death	15
								harmless	12
LECABE	2	15	2	German	1	Austrian	1	ebola	14	transmission	18	11			5		disease	14	1	1	ebola	1	3	3	body fluids	6	2	2	hygiene	7	2	2	cell division	11	2	2	antibodies	1	3	3	1	1	2	news	West Africa	2		99	humans
								disease/infection	14	protection	20										influenza	1			air	1																		newspaper					animals
								(fast) transmission	18
LEMADR	2	15	2	German	1	Austrian	1	ebola	14	structure	6	10	[correct drawing, but labelling hints to understanding as cell]		3		disease	14	1	1	ebola	1	4	4	body fluids	6	2	2	protective clothing (gloves, suit etc.)	9	3	3	cell division	11	2	2	antibodies	1	3	3	0	2	2	news	Sierra Leone	3		99	humans
								mutation	4	types	13										hepatitis	1			air	1			avoidance of /caution during contact with infected persons	3														newspaper	Liberia	3			animals
								antibodies	3	transmission	18										influenza	1																											plants
								computer	23												HIV	1
FEVEAN	2	15	2	German	1	Austrian	0	harmful	12	transmission	18	10	[correct drawing, but labelling hints to understanding as cell]		3		disease	14	1	1	influenza	1	3	3	body fluids	6	2	2	vaccination	1	3	3	cell division	11	2	2	immune system	8	2	2	1	2	2	news	Africa (some parts)	1	fruit bats as food	6	humans
								(fast) replication	5	structure	6										ebola	1			air	1																		newspaper					animals
								saliva	18
								skin contact	18
JAMAAN	2	15	1	German	1	Austrian	0	computer	23	origin	25	6			1		disease	14	1	1	gastrointestinal virus	1	4	4	body fluids	6	2	2	washing of hands	7	3	3		ne	1	1	leucocytes	5	3	3	0	1	2	newspaper	Africa	1		99	humans
								disease/infection	14								contagious	18			avian flu	1			skin contact	6			hygiene	7							defence system	5						TV	America	5			animals
								death	15								(fast) transmission	18			swine flu	1			bacteria	3			avoidance of /caution during contact with infected persons	3							immune system	8						radio					bacteria
								computer	23												ebola	1																						friends
								(fast) transmission	18												cold	1
								(difficult) treatment	16												sneezing	6
LAPEMA	2	15	1	German	1	Austrian	1	disease/infection	14		ne	3			1		disease	14	1	1	ebola	1	2	2	body fluids	6	2	2	use of disinfectant	6	3	3		ne	1	1	leucocytes	5	3	3	1	1	2	newspaper	Africa	1		99	humans
								doctor	16												coughing	6			skin contact	6			avoidance of /caution during contact with infected persons	3														news					animals
								biology	26																																			family
								medication	17																																			friends
								(fast) transmission	18
								computer	23
VASUMA	2	15	1	Bosnian	2	Austrian	0	computer	23	transmission	18	5			1		disease	14	1	1	gastroenteritis	3	4	4	body fluids	6	2	2	use of disinfectant	6	3	3		ne	1	1	immune system	8	2	2	1	1	2	newspaper	Africa	1		99	humans
								disease/infection	14	incubation	14						curable	17			influenza	1							avoidance of /caution during contact with infected persons	3														media					animals
								curable	17								antibiotics				ebola	1
								antibiotics	17_1												angina	3
ASMAAH	2	17	2	Arabian	6	Austrian	0	ebola	14	protection	20	8			1		disease	14	1	1	ebola	1	4	4	body fluids	6	2	2	contraception	8	3	3	cell division	11	2	2	immune system	8	2	2	1	1	2	TV	West Africa	2		99	humans
								dangerous	12												HIV	1							washing of hands	7														newspaper					animals
								HIV	13												influenza	1																											plants
								computer	23																																								fungi
								disease/infection	14
KABIGE	2	15	1	German	1	Austrian	0	disease/infection	14	protection	20	3			1		disease	14	1	1	influenza	1	4	4	body fluids	6	2	2	washing of hands	7	3	3	cell division	11	2	2	antibodies	1	3	3	1	1	2	newspaper	West Africa	2		99	humans
								ebola	14												HIV	1							avoidance of /caution during contact with infected persons	3														TV					animals
								computer	23												ebola	1																						radio					plants
								temperature	15																																			school					fungi
																																												jokes
JOISJO	2	16	1	German	1	Austrian	6	computer	23	treatment	17	3			2		disease	14	1	1	gastrointestinal virus	1	4	4	air	1	3	3	washing of hands	7	3	3	division	11	1	1	antibodies	1	3	3	1	1	2	newspaper	South Africa	4	animals	2	humans
								disease/infection	14	origin	25										influenza	1			skin contact	6			vaccination	1			replication	11			immune system	8						internet			other disease	11	animals
								evil	11	transmission	18										ebola	1			body fluids	6			strengthening immune system	11														TV
								curable	17																																			family
								good	11
								very small	7
FLASBE	2	15	2	German	1	Austrian	0	symptoms	15	incubation	14	3			1		disease	14	1	1	swine flu	1	3	3	body fluids	6	2	2	surgical mask	9	3	3	within cells	3	1	1	immune system	8	2	2	1	1	2	news	Africa	1	animals	2	humans
								disease/infection	14	treatment	17						antibiotics				avian flu	1																											animals
								antibiotics	17_1																																								bacteria
								rest	17
SESAOS	2	16	1	German	1	Austrian	0	computer	23	treatment	17	3			1		disease	14	1	1	swine flu	1	2	2	body fluids	6	2	2	surgical mask	9	3	3		ne	1	1	immune system	8	2	2	1	1	2	news	Africa	1	animals	2	humans
								disease/infection	14																																								animals
								harmful	12																																								bacteria
VALEVA	2	16	1	Russian	6	Ukrainian	0	bacteria	8	spread in body	5	3			1		disease	14	1	1	gastrointestinal virus	1	4	4	body fluids	6	2	2	surgical mask	9	3	3	division	11	1	1	immune system	8	3	3	2	2	2	TV	Africa	1	contact with infected person	5	humans
								disease/infection	14	measures to combat viruses	20										influenza	1							no exchange of body fluids	3							antibodies	1						newspaper					animals
								harmful	12												ebola	1							avoidance of /caution during contact with infected persons	3														radio					fungi
								(weaken) immune system	15																				medication	2
								(fast) transmission	18																				strengthening immune system	11
								computer	23
LISOMI	2	16	1	German	1	Austrian	0	computer	23	treatment	17	1			1		disease	14	1	1	gastrointestinal virus	1	4	4	body fluids	6	2	2	washing of hands	7	3	3	division	11	1	1	antibodies	1	3	3	1	1	2	newspaper	Africa	1	animals	2	humans
								disease/infection	14												influenza	1			air	1																		TV					animals
								evil	11												ebola	1																						internet
								curable	17																																			talks
								incurable	17
								good	11
CHANCH	2	15	1	German	1	Austrian	0	disease/infection	14	everything	29	11			5		disease	14	1	1	influenza	1	3	3	body fluids	6	2	2	surgical mask	9	3	3		ne	1	1		ne	1	1	1	1	2	TV	USA	5		99	humans
								dangerous	12												swine flu	1							vaccination	1														radio					animals
								medication	17																																			friends
								(fast) transmission	18
								rest	17
								nausea	15
								influenza	14
MIDARA	2	16	1	Serbian	2	Austrian	2	disease/infection	14	everything	29	5			1		disease	14	1	1	gastrointestinal virus	1	4	4	immunodeficiency	7	1	1	warm clothing	15	1	1		ne	1	1	defence system	5	1	1	1	1	1	ne		99		99	humans
								computer	23	incurable viruses	17										influenza	1							avoidance of /caution during contact with infected persons	3																			animals
								curable	17												ebola	1
PHCHPE	2	16	2	German	1	Austrian	1	dangerous	12		ne	8			1		disease	14	1	1	ebola	1	4	4	body fluids	6	2	2	contraception	8	3	3		ne	1	1	immune system	8	2	2	2	1	2	newspaper	West Africa	2		99	humans
								influenza	14												influenza	1							surgical mask	9														radio					animals
								swine flu	14												swine flu	1																						TV					plants
								avian flu	14												avian flu	1																											fungi
								disease/infection	14
								ebola	14
								computer	23
FAPEMI	2	16	2	German	1	Austrian	2	death	15	transmission	18	4			1		(potentially) deadly	12	1	1	ebola	1	3	3	Africa	7	1	1	no travels to (West)Africa	3	3	3		ne	1	1	antibodies	1	3	3	0	1	2	media	Africa	1	animals	2	humans
								ebola	14	treatment	17										influenza	1																											animals
								Africa	21																																								plants
								computer	23																																								fungi
								pain	15																																								bacteria
								biology	26
								biology teacher	26
								quarantine	20
								influenza	14
TIPEMA	2	15	2	German	1	Austrian	0	disease/infection	14		ne	4			1		disease	14	1	1	ebola	1	2	2	skin contact	6	2	2		ne	1	1		ne	1	1	defence system	5	1	1	1	1	2	everywhere	Africa	1	animals	2	humans
								computer	23																body fluids	6																							animals
																																																	plants
																																																	fungi
																																																	bacteria
KASOMO	2	16	2	Arabian	6	Austrian	1	disease/infection	14	structure	6	9			2		needs host cell	6	1	1	HIV	1	2	2	body fluids	6	3	3	contraception	8	3	3		ne	1	1	immune system	8	2	2	2	2	2	internet	Africa	1	food	6	humans
								(weaken) immune system	15	origin	25										ebola	1			food	4			clean water/food	4															America	5			animals
								host	19	measures to combat viruses	20										campylobacter	2			air	1
								victim	15
								bacteria	8
								cells	1
								computer	23
ISFAST	2	15	2	Ghanaian	6	Austrian/Ghanaian	0	harmful	12	spread in body	5	9			2			ne	1	1	influenza	1	3	3	skin contact	6	3	3		ne	1	1		ne	1	1		ne	1	1	2	2	2	media	West Africa	2	contaminated water	7	humans
								influenza	14												ebola	1			liquids	4																							animals
								ebola	14																food	4																							plants
MADASA	2	18	1	Chechen	6	Chechen	0	ebola	14		ne	2			1		substance	10	3	3	ebola	1	4	4	body fluids	6	2	2	caution with open wounds	3	3	3	attacks cells	1	2	2	immune system	8	2	2	2	1	2	news	Africa (Nigeria)	3	animals	2	humans
								(weaken) immune system	15								(potentially) deadly	12			HIV	1											cell division	11										newspaper					animals
								host	19								antibiotics non-effective				hepatitis	1																						radio
								antibiotics non-effective	17_2
								computer	23
								injections	17
								(fast) transmission	18
ROILCS	2	16	2	Hungarian	4	Austrian	0	disease/infection	14		ne	9			2		disease	14	1	1	ebola	1	2	2	body fluids	6	3	3	contraception	8	3	3		ne	1	1	immune system	8	2	2	3	2	2	internet	Africa (small part)	1	contact with infected person	5	humans
								death	15												HIV	1			air	1			clean water/food	4														TV					animals
								(fast) transmission	18												acne	2			food	4			washing of hands	7																			bacteria
								incurable	17																animals	2
								computer	23																feces	5
PAELIA	2	16	2	Romanian	4	Austrian	2	cells	1	infection	18	4			1		disease	14	1	1	ebola	1	4	4	contaminated material	5	2	2	washing of hands	7	3	3	cell division	11	2	2	antibodies	1	3	3	0	1	2	TV	West Africa	2	no hand washing	8	humans
								disease/infection	14												influenza	1																											animals
								blood	18												hepatitis	1																											plants
								ebola	14																																								fungi
								influenza	14																																								bacteria
EMEVHE	2	15	2	German	1	Austrian	0	ebola	14	origin	25	7			1		disease	14	1	1	ebola	1	4	4	body fluids	6	3	3	protective clothing (gloves, suit etc.)	9	3	3		ne	1	1	leucocytes	5	2	1	0	1	2	newspaper	Africa	1	animals	2	humans
								HIV	13												swine flu	1			skin contact	6											bacteria	12											animals
								(fast) transmission	18												HIV	1			air	1																							plants
								dangerous	12																																								fungi
																																																	bacteria
MANOTA	2	15	1	Arabian	6	Austrian	1	bacteria	8	origin	25	3			1			ne	1	1	ebola	1	2	2		ne	1	1		ne	1	1		ne	1	1		ne	1	1	1	1	2	ne	Africa	1		99	humans
								computer	23																																								animals
								ebola	14
HUEDCS	2	17	2	Hungarian	4	Hungarian	2	disease/infection	14	diseases	14	5			1		disease	14	1	1	ebola	1	4	4	air	1	2	2		ne	1	1		ne	1	1		ne	1	1	2	1	2	internet	Africa	1		99	humans
								cold	14												influenza	1																						TV					animals
								pain	15												HIV	1
								coughing	15												cold	1
								ebola	14
								vaccination	20
OGNIMO	2	17	1	Persian	6	Afghan	1	(fast) transmission	18	origin	25	0			1		bacterium	8	1	1		ne	1	1		ne	1	1		ne	1	1		ne	1	1		ne	1	1	0	1	1	ne		99		99	animals
								temperature	15
								vaccination	20
								adverse effects	12
								computer	23
ANFAAB	2	15	2	Arabian	6	Egyptian	0	disease/infection	14	diseases	14	9			2			ne	1	1	cold	1	2	2	body fluids	6	2	2	condoms	8	3	3	sexually	11	1	1		ne	1	1	99	1	2	internet	Africa	1		99	humans
								computer	23																contaminated material	5			medication	2																			animals
																													washing of hands	7
SEBRHA	2	15	2	German	1	Austrian	13	disease/infection	14	protection	20	0			1		parasite	8	1	1	influenza	1	2	2	body fluids	6	2	2	surgical mask	9	3	3		ne	1	1	immune system	8	2	2	2	1	2	family	Africa	1	animals	2	humans
								medication	17																																								animals
MASACH	2	18	2	German	1	Austrian	0	disease/infection	14		ne	3			1		disease	14	1	1	ebola	1	3	3	body fluids	6	3	3	vaccination	1	3	3	cell division	11	2	2	antibodies	1	4	4	3	1	2	newspaper	Africa	1	lady doctor	11	humans
								ebola	14												influenza	1			air	1			washing of hands	7							leucocytes	5						TV					animals
								quarantine	20																liquids	4																							plants
								hospital	17
								experiment	24
								death	15
								computer	23
MAMIGE	2	15	2	German	1	Austrian/German	0	dangerous	12	transmission	18	9			2		disease	14	1	1	HIV	1	3	3	body fluids	6	2	2	condoms	8	3	3		ne	1	1	nothing	13	1	1	1	1	2	newspaper	Liberia	3		99	humans
								(fast) transmission	18								contagious	18			ebola	1			contaminated material	5			washing of hands	7																			animals
VIEVJO	2	17	1	English	3	Austrian	0	sex	18	protection	20	0			1			ne	1	1	HIV	1	3	3		ne	1	1	condoms	8	3	3		ne	1	1		ne	1	1	3	1	2	media	Africa (Sierra Leone)	3	monkeys	2	humans
								disease/infection	14												ebola	1																											animals
								HIV	13
								condoms	20
LAMIMA	2	15	1	German	1	Austrian	0	disease/infection	14		ne	10	[one additional rod-like drawing]		3		disease	14	5	5	ebola	1	4	4	skin contact	6	2	2	washing of hands	7	3	3		ne	1	1		ne	1	1	2	1	2	school		99		99	humans
								death	15								no living organism	10			cold	1			air	1			avoidance of /caution during contact with infected persons	3														newspaper
																					influenza	1
VELIWA	2	15	1	German	1	Austrian	2	cold	14		ne	11			5		disease	14	5	5	cold	1	2	2	skin contact	6	2	2	washing of hands	7	3	3	cell division	11	2	2	immune system	8	2	2	1	2	2	newspaper	Africa	1		99	humans
								desinfection	20								no nucleus	6											use of disinfectant	6														TV					animals
								disease/infection	14								no living organism
								no living organism	10
								hygiene	20
FLANHE	2	15	2	German	1	Austrian	0	disease/infection	14	dangers	15	9			2		disease	14	1	1	ebola	1	3	3	body fluids	6	2	2	washing of hands	7	3	3	cell division	11	2	2	leucocytes	5	3	3	1	1	2	newspaper	West Africa	2	contact with infected person	5	humans
								ebola	14												influenza	1			skin contact	6			vaccination	1														TV					animals
								dangerous	12																																			internet					plants
								computer	23																																								fungi
																																																	bacteria
JAANGE	2	16	2	German	1	Austrian	2	disease/infection	14		ne	9			2			ne	1	1	ebola	1	2	2	body fluids	6	2	2	condoms	8	3	3		ne	1	1	defence system	5	1	1	2	2	2	TV	Africa	1	dogs as food	6	humans
								ebola	14																																								animals
																																																	plants
																																																	fungi
																																																	bacteria
FISAJO	2	18	2	Croatian	2	Croatian	1	ebola	14	everything	29	3			1			ne	1	1	ebola	1	4	4	air	1	2	2		ne	1	1		ne	1	1		ne	1	1	2	1	2	school	Africa (Nigeria)	3		99	humans
								(fast) transmission	18												influenza	1																						media					animals
								vaccination	20												HIV	1																						family					bacteria
MAMAPE	3	15	2	German	1	Austrian	0		ne		ne	5			1			ne	1	1		ne	1	1	body fluids	6	2	2		ne	1	1	cell division	11	2	2		ne	1	1	2	1	1	ne	Asia	6		99	humans
																																																	animals
																																																	plants
																																																	fungi
																																																	bacteria
AZEMIZ	3	15	1	Bosnian	2	Austrian	1	dangerous	12		ne	1			1			ne	1	1	ebola	1	2	2	body fluids	6	3	3	surgical mask	9	3	3	division	11	1	1	disease	11	1	1	1	1	2	TV	Africa	1	fruit bats as food	6	humans
																									air	1			quarantine	3														school					animals
																									skin contact	6																							plants
																																																	fungi
STAWAHE	3	16	2	German	1	Austrian	1	disease/infection	14	origin	25	6			1			ne	1	1	ebola	1	2	2	air	1	2	2		ne	1	1		ne	1	1	antibodies	1	3	3	0	1	2	newspaper	Africa	1	animals	2	humans
								dangerous	12																skin contact	6																		news					animals
								computer	23																																								plants
NIRAMA	3	15	2	German	1	German	1	death	15		ne	0			1		disease	14	1	1	avian flu	1	3	3		ne	1	1	hygiene	7	2	2		ne	1	1		ne	1	1	0	1	2	internet	Africa	1	monkeys as food	6	humans
								disease/infection	14												swine flu	1																											animals
																																																	fungi
HOIMHO	3	16	2	German	1	Austrian	2	computer	23		ne	0			1		disease	14	1	1	avian flu	1	3	3	air	1	2	2	washing of hands	7	3	3		ne	1	1	antibodies	1	3	3	1	1	2	TV	Africa	1		99	humans
																					swine flu	1							quarantine	3																			animals
THJOAN	3	17	2	German	1	Austrian	0	computer	23	measures to combat viruses	20	1			1			ne	1	1	ebola	1	3	3	body fluids	6	2	2	surgical mask	9	3	3	cell division	11	2	2	defence system	5	1	1	0	1	2	newspaper	West Africa	2	fruit bats	2	humans
								(weaken) immune system	15	research	24										HIV	1							quarantine	3														TV					animals
								disease/infection	14																																								plants
MOPAKA	3	15	1	Bengali	6	Austrian	2	computer	23	protection	20	0			1		disease	14	1	1	HIV	1	3	3	skin contact	6	2	2		ne	1	1		ne	1	1	antibodies	1	3	3	1	1	2	school	Africa	1		99	humans
								antibodies	3												ebola	1			liquids	4																		news					animals
FRKAFE	3	15	1	German	1	Austrian	5	ebola	14	treatment	17	0			1			ne	5	5	ebola	1	4	4	contaminated material	5	3	3	disposable needles	4	4	4	infects cell	3	2	2	leucocytes	5	3	3	0	1	2	newspaper	Africa	1	monkeys as food	6	humans
								HIV	13	structure	6						antibiotics non-efficient				HIV	1			raw meat	4			condoms	8														radio			wound	10	animals
								antibiotics non-effective	17_2	useful viruses	27						no living organism				avian flu	1			body fluids	6			use of disinfectant	6														TV					plants
								no living organism	10	definition	6																																	family					bacteria
								computer	23
CHAMFR	3	16	2	German	1	Austrian	0	disease/infection	14	general overview	29	3			1		disease	14	1	1	influenza	1	4	4	skin contact	6	2	2		ne	1	1		ne	1	1		ne	1	1	1	1	2	news	West Africa	2	fruit bats as food	6	humans
								computer	23	origin	25										ebola	1																						newspaper					animals
								harmful	12												HIV	1																											plants
MAHEFA	3	15	2	German	1	Austrian	0	proliferation in host/host cells	4	everything	29	9			2		disease	14	1	1	HIV	1	4	4	body fluids	6	2	2	avoidance of /caution during contact with infected persons	3	3	3		ne	1	1		ne	1	1	0	1	2	news	Africa	1	lack of hygiene	8	humans
								disease/infection	14												ebola	1																						everywhere					animals
								(difficult) treatment	16												influenza	1
THELRO	3	15	2	German	1	Austrian	3	particle	6	structure	6	9			2		needs host cell	6	5	5	HIV	1	4	4	body fluids	6	2	2	no exchange of body fluids	3	3	3	infects cells	3	1	1	immune system	8	4	4	1	2	2	media	West Africa (Liberia)	3	fruit bats as food	6	humans
								disease/infection	14	transmission	18						particle				ebola	1							avoidance of /caution during contact with infected persons	3			self-multiplication	11			immunoglobulines	6						school					animals
								proliferation in host/host cells	4	replication	4						attacks bacteria				influenza	1															leucocytes	5											plants
								attacks bacteria	19	life cycle	6										HPV	1																											bacteria
DAEVJO	3	16	2	German	1	Austrian	1	disease/infection	14	protection	20	0			1		disease	14	1	1	ebola	1	4	4	body fluids	6	2	2	quarantine	3	3	3		ne	1	1		ne	1	1	0	1	2	media	Africa (Sierra Leone)	3	body fluids	4	humans
																					influenza	1							avoidance of /caution during contact with infected persons	3																			animals
																					cold	1
THCHGE	3	16	2	German	1	Austrian	0	disease/infection	14	general overview	29	9			2		disease	14	1	1	ebola	1	4	4	body fluids	6	2	2	washing of hands	7	3	3		ne	1	1		ne	1	1	1	1	2	TV	West Africa (Sierra Leone)	3	fruit bats	2	humans
								rest	17	measures to combat viruses	20										influenza	1							contraception	8														newspaper					animals
								computer	23												HIV	1																											plants
								harmful	12
CHBAGE	3	16	2	German	1	Austrian	0	disease/infection	14		ne	0			1		needs host cell	6	1	1	HIV	1	4	4	close contact with infected persons	6	2	2	avoidance of /caution during contact with infected persons	3	3	3	infects cells	3	1	1	macrophages	5	3	3	1	1	2	internet	Africa	1	fruit bats as food	6	humans
								influenza	14								disease	14			ebola	1											self-multiplication	11										TV					animals
																	cell	8			influenza	1																						newspaper
																																												school
GRCHRU	3	16	2	German	1	Austrian	0		ne		ne	0			1			ne	1	1		ne	1	1	body fluids	6	2	2	stay home/rest	3	3	3		ne	1	1		ne	1	1	0	1	2	newspaper	Africa	1		99	humans
																																																	animals
																																																	plants
UHOSCL	3		2	German	1	Austrian	0	evil	11		ne	9			2			ne	1	1		ne	1	1		ne	1	1		ne	1	1		ne	1	1		ne	1	1	1	1	2	internet	Africa	1	contact with infected person	5	humans
								harmful	12																																								animals
								disease/infection	14
DOAN	3	15	2	German	1	Austrian	4	computer	23		ne	11			5		bacterium	8	1	1	ebola	1	4	4	body fluids	6	2	2	condoms	8	3	3		ne	1	1	immune system	8	2	2	0	2	2	newspaper	Africa	1	contact with infected person	5	humans
								ebola	14												influenza	1							no exchange of body fluids	3														internet					animals
								influenza	14												HIV	1
								disease/infection	14												herpes	1
								cold	14												cold	1
								swine flu	14												swine flu	1
COGADI	3	15	2	German	1	Austrian	3	computer	23		ne	11			5			ne	1	1	herpes	1	4	4	body fluids	6	2	2	vaccination	1	3	3		ne	1	1	immune system	8	1	1	1	1	2	newspaper	West Africa	2	contaminated water	7	animals
								gastroenteritis	15												influenza	1							avoidance of /caution during contact with infected persons	3							erythrocytes	5						TV	America	5			fungi
								influenza	14												bronchitis	3																							Spain	5
								avian flu	14												intestinal virus	1
								cold	14												avian flu	1
								herpes	14												cold	1
MACHBE	3	15	2	German	1	Austrian	3	disease/infection	14		ne	0			1			ne	1	1	HIV	1	3	3	close contact with infected persons	6	2	2	hygiene	7	3	3		ne	1	1		ne	1	1	1	1	2	media	West Africa	2	animals	2	humans
								host	19												ebola	1							washing of hands	7														school					animals
																																																	plants
																																																	fungi
PHIRBO	3	15	ne	German	1	Austrian/Japanese	0	microorganism	8		ne	3			1		micro-organism	8	1	1	ebola	1	4	4	body fluids	6	2	2	quarantine	3	3	3		ne	1	1	vomitus	11	1	1	2	1	2	news	Africa	1	animals	2	humans
								harmful	12												HIV	1			air	1											excretion	10											animals
								computer	23												influenza	1																											fungi
FEROHE	3	16	2	German	1	Austrian	5	carrier of diseases	30		ne	0			1		carrier of diseases	30	3	3	ebola	1	4	4	skin contact	6	3	3	washing of hands	7	3	3		ne	1	1	antibodies	1	4	4	1	1	2	TV	Africa	1	bats	2	humans
								mutation	4								virus ≠ bacteria	9			HIV	1			air	1			condoms	8							leucocytes	5						internet					animals
								global occurence	21												influenza	1			body fluids	6											temperature	11						school					bacteria
MACLCA	3	17	1	Spanish	5	Austrian	0	HIV	13		ne	9			2		disease	14	1	1	HIV	1	4	4	body fluids	6	2	2	vaccination	1	3	3		ne	1	1		ne	1	1	1	1	2	school	Africa	1		99	humans
								ebola	14												ebola	1			air	1																							animals
								disease/infection	14												influenza	1
NAMAMA	3	15	1	German	1	Austrian	1	disease/infection	14		ne	3			1		disease	14	1	1	HIV	1	4	4	body fluids	6	2	2	vaccination	1	3	3	division	11	1	1	immune system	8	2	2	1	1	2	media	Africa	1		99	humans
								computer	23												ebola	1																						family					animals
								death	15												influenza	1																											fungi
								hospital	17												herpes	1
								(fast) transmission	18
								vaccination	20
AHDIWA	3	15	2	German	1	Austrian	0	computer	23		ne	0			1		disease	14	1	1	ebola	1	3	3	body fluids	6	2	2	condoms	8	3	3	self-multiplication	11	1	1	antibodies	1	3	3	1	1	2	news	Africa	1	insects	2	humans
								(fast) transmission	18												HIV	1																											animals
JOPEGE	3	15	2	German	1	Austrian	0	(fast) transmission	18		ne	0			1		disease	14	1	1	ebola	1	4	4	body fluids	6	2	2	medication	2	1	1	division	11	1	1	defence system	5	1	1	1	1	2	news	Africa	1	bats as food	6	humans
								HIV	13												HIV	1			skin contact	6			avoidance of /caution during contact with infected persons	3			sexually	11										school					animals
								influenza	14												influenza	1																						newspaper					bacteria
																					herpes	1
CEMABE	3	15	1	German	1	Austrian	2	disease/infection	14		ne	0			1		disease	14	1	1	ebola	1	3	3	body fluids	6	2	2	washing of hands	7	2	2		ne	1	1	immune system	8	2	2	1	1	2	school	Africa	1		99	humans
								(weaken) immune system	15												HIV	1							contraception	8														newspaper	America	5			animals
								(fast) transmission	18												herpes	1							warm clothing	15														TV
								incubation	14												malaria	5																						internet
																					influenza	1
JALYVO	3	15	1	German	1	Austrian	0	disease/infection	14		ne	0			1			ne	1	1	ebola	1	3	3	body fluids	6	2	2	vaccination	1	3	3		ne	1	1		ne	1	1	0	1	2	newspaper	Africa	1		99	humans
																					malaria	5																											animals
																					HIV	1
																					influenza	1
KADEFR	3	15	1	ne	0	Austrian	2	ebola	14		ne	4			1		disease	14	1	1	ebola	1	4	4	air	1	2	2	quarantine	3	3	3		ne	1	1		ne	1	1	99	1	2	TV		99		99	humans
								HIV	13								contagious	18			HIV	1			body fluids	6																		newspaper					animals
								influenza	14												influenza	1
MASIHA	3	15	2	ne	0	ne	0	ebola	14		ne	8			1		contagious	18	1	1	ebola	1	4	4	body fluids	6	2	2	hygiene	7	2	2	sexually	11	1	1	defence system	5	1	1	1	2	1	ne	Africa (Congo)	3	air	1	humans
								influenza	14												HIV	1			air	1																							animals
								HIV	13												influenza	1																											plants
								computer	23																																								fungi
FLNICH	3	15	1	German	1	Austrian	4	disease/infection	14		ne	0			1		disease	14	1	1	influenza	1	3	3	skin contact	6	2	2	hygiene	7	2	2		ne	1	1	antibodies	1	3	3	0	1	2	newspaper	Africa	1		99	humans
								(fast) transmission	18												ebola	1															temperature	11						school					animals
								(difficult) treatment	16
								computer	23
								ebola	14
								influenza	14
FEANFE	3	18	ne	German	1	ne	4	computer	23		ne	4			1		disease	14	1	1	influenza	1	4	4	body fluids	6	2	2	condoms	8	3	3		ne	1	1	immune system	8	2	2	99	99	2	friends	Africa	1		99	humans
																					ebola	1							surgical mask	9														TV					animals
																					HIV	1																											plants
																					gastrointestinal virus	1																											fungi
																																																	bacteria
HASETU	3	16	2	Turkish	6	Turkish	1	HIV	13		ne	0			1		disease	14	1	1	influenza	1	4	4		ne	1	1	vaccination	1	3	3		ne	1	1		ne	1	1	1	1	2	school	Africa	1		99	humans
								influenza	14												HIV	1																						internet					animals
								disease/infection	14												ebola	1
DOMAAD	3	16	1	Rwandan	6	Rwandan	3		ne		ne	0			1			ne	1	1		ne	1	1	body fluids	6	2	2		ne	1	1		ne	1	1		ne	1	1	1	1	2	school	Africa	1	bats as food	6	humans
																																												newspaper					animals
																																												news
NIJUHE	3	16	2	German	1	Austrian	0	disease/infection	14		ne	9			2		micro-organism	8	1	1	HIV	1	4	4	body fluids	6	2	2	condoms	8	3	3		ne	1	1		ne	1	1	1	2	2	TV	Nigeria	3	water	7	humans
								HIV	13								disease	14			Aids	1			air	1			vaccination	1														internet					animals
								microorganism	8												ebola	1
								ebola	14												diarrhoea	6
																					influenza	1
AKKAMA	4	17	2	German	1	Austrian	3	disease/infection	14		ne	0			1			ne	1	1	HIV	1	3	3	body fluids	6	2	2	contraception	8	3	3		ne	1	1	immune system	8	2	2	1	1	2	newspaper	Africa	1		99	humans
								HIV	13												ebola	1							vaccination	1														media					animals
								(fast) spread in body	5																																								bacteria
								ebola	14
PAHEMA	4	15	2	German	1	Austrian	0	disease/infection	14		ne	3		10	1	3	disease	14	1	1	HIV	1	4	4	body fluids	6	2	2	strengthening immune system	11	3	3	cell division	9	2	2	antibodies	1	3	3	0	1	2	newspaper	Africa	1	animals	2	humans
								developing countries	21								contagious	18			ebola	1							surgical mask	9														TV	developing countries	7			animals
								swine flu	14												swine flu	1							condoms	8														internet					plants
								ebola	14												avian flu	1																											fungi
								HIV	13												influenza	1																											bacteria
NISIMA	4	16	1	German	1	Austrian	2	harmful	12		ne	10	[membrane labelled as "cell membrane]	3	3	1	disease	14	1	1	influenza	1	3	3	body fluids	6	2	2	washing of hands	7	4	4	cell division	11	2	2	bacteria	12	1	1	1	2	2	news	Africa	1	animals	2	humans
								infects cells	1								bacterium	8			laryngitis	6			contaminated material	5			no common use of crockery	4														family					animals
								kill cells	2								unicellular				pneumonia	2							no sneezing/coughing in other person's face	3														newspaper					bacteria
								(weaken) immune system	15												diarrhoea	6																						books
								carrier of diseases	30												cold	1
								unicellular	6												coughing	6
								computer	23												angina	3
PARUSU	4	16	2	German	1	Austrian	1	disease/infection	14		ne	6		6	1	1	disease	14	1	1	HIV	1	4	4	wounds	6	2	2	avoidance of /caution during contact with infected persons	3	3	3		ne	1	1	antibodies	1	3	3	1	1	2	newspaper	Africa	1	burial rites	5	humans
								(fast) transmission	18												ebola	1			dirt	5																		internet					animals
								harmful	12												influenza	1			skin contact	6
								medication	17
								computer	23
CHBALU	4	15	1	German	1	German	0	disease/infection	14		ne	5		5	1	1	disease	14	1	1	influenza	1	3	3	skin contact	6	2	2	avoidance of /caution during contact with infected persons	3	4	4	division	11	1	1	leucocytes	5	3	3	0	1	2	newspaper	Africa	1		99	humans
								computer	23												poisoning	9			food	4			clean water/food	4														internet					animals
								HIV	13												salmonellae	2							washing of hands	7														family					plants
								influenza	14												cancer	7																											fungi
								salmonellae	13												ebola	1																											bacteria
								leukemia	14												HIV	1
								cancer	14
MEELEI	4	15	1	German	1	Austrian	5	disease/infection	14		ne	4		4	1	1	disease	14	1	1	HPV	1	4	4	skin contact	6	2	2	washing of hands	7	4	4	division	11	1	1	immune system	8	2	2	0	1	2	family	Africa	1	animals	2	humans
								living organism	8								micro-organism	8			gastroenteritis	3			body fluids	6			use of disinfectant	6														TV					animals
								HPV	14								living organism				viral infection	1							avoidance of /caution during contact with infected persons	3														media
								ebola	14												ebola	1
								epidemic	18
								doctor	16
								medication	17
MABATH	4	15	1	German	1	Austrian	7	evil	11		ne	11		11	5	5	disease	14	1	1	gastrointestinal virus	1	3	3	body fluids	6	3	3	strengthening immune system	11	1	1	passes through cell openings	1	1	1		ne	1	1	2	1	2	media	Africa	1		99	humans
								(fast) replication	5								parasite	8			ebola	1			skin contact	6							multiplies in cell	11										family					animals
								harmful	12																contaminated material	5																							bacteria
CHALCH	4	15	1	German	1	Austrian	2	gastroenteritis	15		ne	4		4	1	1	disease	14	1	1	gastrointestinal virus	1	3	3	close contact with infected persons	6	2	2	healthy diet (vitamines etc.)	11	3	3	cell division	11	2	2	antiviruses	3	1	1	0	1	2	newspaper	Africa	1		99	humans
								nausea	15								contagious	18			influenza	1							washing of hands	7														news					animals
								(weaken) immune system	15																																			family
								vaccination	20
								influenza	14
SEKABE	4	15	1	German	1	Austrian	2	disease/infection	14	measures to combat viruses	20	8		8	1	1	disease	14	3	3	influenza	1	4	4	food	4	2	2	strengthening immune system	11	3	3		ne	1	1	defence system	5	1	1	0	2	2	TV	Africa	1		99	humans
								vaccination	20								micro-organism	8			HIV	1			body fluids	6			condoms	8															Europe	5			animals
								harmful	12								viruses ≠ bacteria				gastrointestinal virus	1			immunodeficiency	7
								viruses ≠ bacteria	9												HPV	1
								immune deficiency	14
								symptoms	15
JUBIMA	4	15	1	German	1	Austrian	3	disease/infection	14		ne	5		5	1	1	disease	14	1	1	influenza	1	4	4	close contact with infected persons	6	2	2	washing of hands	7	3	3	division	11	1	1	antibodies	1	3	3	0	1	2	newspaper	Africa	1		99	humans
								medication	17												ebola	1																											animals
								computer	23												cervical cancer	1																											plants
CHCHJO	4	15	2	Lingala	6	Austrian	0	HIV	13		ne	0			1		substance	10	1	1	HIV	1	2	2	body fluids	6	2	2	condoms	8	3	3		ne	1	1		ne	1	1	1	1	2	newspaper	Africa	1		99	humans
								(fast) transmission	18								contagious	18			malaria	5																						internet					bacteria
								computer	23												ebola	1
								ebola	14
JUGIRE	4	15	1	German	1	Austrian	4	(fast) transmission	18		ne	0			1		disease	14	1	1	cholera	2	3	3	body fluids	6	3	3	surgical mask	9	3	3	infects cell	3	3	3		ne	1	1	2	1	2	newspaper	South Africa	4		99	humans
								proliferation in host/host cell	4								contagious	18			angina	3			skin contact	6			use of disinfectant	6			cell division	11										radio					animals
																					gastrointestinal virus	1			contaminated material	5																		TV					plants
																					ebola	1
JADAGE	4	15	2	German	1	Austrian	0	no living organism	10		ne	3		3	1	1	parasite	8	5	5	ebola	1	3	3	skin contact	6	2	2	strengthening immune system	11	1	1	division	11	1	1	defence system	5	1	1	1	1	2	media	West Africa	2	burial rites	5	humans
								re-programming of host cells	1								harmful	12			influenza	1											re-programming of host cells											internet
								ebola	14								no living organism
								influenza	14								no metabolism
								no metabolism	10
ZEZEME	4	15	1	Turkish	6	Austrian	0	harmful	12		ne	7		7	1	1	bacterium	8	1	1		ne	1	1		ne	1	1		ne	1	1		ne	1	1		ne	1	1	1	1	2	internet		99		99	humans
																	harmful	12																										facebook					animals
EMGUMA	4	15	1	German	1	Austrian	1	computer	23		ne	0			1			ne	1	1		ne	1	1		ne	1	1	avoidance of /caution during contact with infected persons	3	3	3		ne	1	1		ne	1	1	1	1	2	newspaper	USA	5		99	humans
								harmful	12																																								animals
HACOWO	4	15	1	German	1	Austrian	2	disease/infection	14		ne	11		11	5	5	contagious	18	1	1	temperature	6	4	4	body fluids	6	2	2	washing of hands	7	3	3	changes host cell DNA	5	4	4	temperature	11	2	2	1	1	2	internet	Africa	1	animals	2	humans
								evil	11								disease	14			ebola	1							no sneezing/coughing in other person's face	3			cell division	9													water	7	animals
								(fast) transmission	18								antibiotics				influenza	1											host cell produces viral cells	15
								blood	18												angina	3
								body	15
								human being	19
								temperature	15
								bacteria	8
								computer	23
								ebola	14
								genome	6
								coat	6
								antibiotics	17_1
								doctor	16
								quarantine	20
								(difficult) treatment	16
								hospital	17
								hygiene	20
VAASMA	4	15	1	German	1	Austrian	1	disease/infection	14	measures to combat viruses	20	11			5		disease	14	1	1	temperature	6	4	4	body fluids	6	2	2	washing of hands	7	1	1	changes host cell DNA	5	4	4	temperature	11	2	2	1	1	2	news	Africa	1	animals	2	humans
								small	7								antibiotics				ebola	1							warm clothing	15			cell division	9										newspaper					animals
								evil	11												influenza	1											host cell produces viral cells	15
								temperature	15												angina	3
								human being	19
								blood	18
								bacteria	8
								hospital	17
								antibiotics	17_1
								doctor	16
								ebola	14
								death	15
								quarantine	20
KARAMA	4	17	1	German	1	Austrian	0	disease/infection	14		ne	0			1		disease	14	1	1	influenza	1	4	4	body fluids	6	2	2	vaccination	1	1	1		ne	1	1	antibodies	1	3	3	2	1	2	newspaper	Africa	1		99	humans
								(fast) transmission	18								cell	8			HIV	1			contaminated material	5			medication	2														news					animals
								defense substances	3												ebola	1			immunodeficiency	7
								(weaken) immune system	15												angina	3
								blood cells	3
								antibodies	3
								medication	17
								doctor	16
								bacteria	8
								vaccination	20
								(difficult) treatment	16
JAKEHE	4	15	1	German	1	Austrian	6	carrier of diseases	30		ne	5		7	1	1	defunct cell	8	1	1	influenza	1	4	4	body fluids	6	1	1	avoidance of /caution during contact with infected persons	3	3	3		ne	1	1	leucocytes	5	3	3	0	1	2	TV	Africa	1		99	humans
								influenza	14												ebola	1			immunodeficiency	7																		newspaper					animals
								(weaken) immune system	15												HIV	1
								immune deficiency	14												cold	1
								bacteria	8
								winter	26
								ebola	14
								vaccination	20
								cold	14
								blood stream	5
								erythrocytes	3
								leucocytes	3
FEELBE	4	15	2	German	1	Austrian	1	disease/infection	14		ne	3		3	1	1	carrier of diseases	30	1	1	influenza	1	3	3	air	1	3	3	avoidance of /caution during contact with infected persons	3	3	3	attacks cells	1	2	1	immune system	8	2	2	1	1	2	internet	Africa	1		99	humans
								HIV	13								disease	14			HIV	1			liquids	4			depends on virus	15			mutation of host cells	5										news					animals
								influenza	14																skin contact	6																		media
								computer	23
								(fast) transmission	18
SOMAHA	4	15	1	German	1	Austrian	0	disease/infection	14		ne	0			1		defunct cell	8	1	1	ebola	1	2	2	body fluids	6	2	2	avoidance of /caution during contact with infected persons	3	3	3		ne	1	1	immune system	8	2	2	1	1	2	newspaper	Africa	1		99	humans
								evil	11												influenza	1			skin contact	6			no travels to (West)Africa	3														news					animals
								(fast) transmission	18												malaria	5
								curable	17
								death	15
								malaria	14
								insects	19
								developing countries	21
								influenza	14
								vaccination	20
								(weaken) immune system	15
								medication	17
								ebola	14
								(fast) transmission	18
								quarantine	20
								medication	17
								symptoms	15
GABAER	4	15	2	German	1	Austrian	0	substitution of host DNA for virus DNA	1		ne	0			1		parasite	8	1	1	influenza	1	3	3	skin contact	6	2	2	washing of hands	7	3	3	injects viral DNA into body cells	4	4	4	leucocytes	5	3	3	0	1	2	newspaper	West Africa	2	animals	2	humans
								computer	23								infects cells	1			ebola	1											cell produces viruses	8										internet					animals
								small	7								injects DNA	1															substitution of host DNA for virus DNA											TV					bacteria
LESOPE	5	15	1	German	1	Austrian	0	disease/infection	14		ne	2		2	1	1	disease	14	1	1	ebola	1	4	4	skin contact	6	2	2	washing of hands	7	3	3	division	11	1	1	temperature	11	2	2	1	1	2	newspaper	Africa	1	animals	2	humans
								global occurence	21												gastrointestinal virus	1			body fluids	6			use of disinfectant	6														TV					animals
								doctor	16												swine flu	1																						radio					fungi
								weakness	15												avian flu	1																											bacteria
								computer	23
								bacteria	8
CHCHHE	5	15	1	German	1	Austrian	3	disease/infection	14		ne	4		4	1	1	disease	14	1	1	ebola	1	3	3	contaminated material	5	3	3	surgical mask	9	4	4		ne	1	1	temperature	11	2	2	1	2	2	TV	Africa	1	animals	2	humans
								(fast) transmission	18								little creature				influenza	1			body fluids	6			protective clothing (gloves, suits etc.)	9														newspaper			dirt	9	animals
								little creature	8																animals	2			washing of hands	7														media					fungi
								bacteria	8																				use of disinfectant	6																			bacteria
								biology	26
ANINMI	5	15	1	German	1	Austrian	0	carrier of diseases	30		ne	9		3	2	2	carrier of diseases	30	1	1	ebola	1	4	4	contaminated material	5	2	2	washing of hands	7	3	3		ne	1	1	temperature	11	2	2	1	2	2	TV	Africa	1	dirt	9	humans
								very small	7												influenza	1			body fluids	6			use of disinfectant	6														radio					animals
								contact	18												swine flu	1																						newspaper					bacteria
								(fast) transmission	18																																			school
								epidemic	18
								bacteria	8
KOBICH	5	15	2	German	1	Austrian	0	disease/infection	14		ne	9		9	2	2	disease	14	1	1	swine flu	1	4	4	body fluids	6	2	2	avoidance of /caution during contact with infected persons	3	3	3	cell division	11	2	2	temperature	11	2	2	1	2	2	TV	Africa	1		99	humans
								computer	23												avian flu	1							stay home/rest	3							sweating	8						radio					animals
								ebola	14												HIV	1															vomitus	11						internet					fungi
								HIV	13												ebola	1																											bacteria
LOPEPA	5	15	1	German	1	Austrian	4	disease/infection	14		ne	3		9	1	2	disease	14	1	1	HIV	1	4	4	body fluids	6	2	2	avoidance of /caution during contact with infected persons	3	3	3	cell division	11	2	2	temperature	11	2	2	1	2	2	everywhere	Africa	1		99	humans
								computer	23								(difficult) treatment)	17			BSE	10							protective clothing (gloves, suits etc.)	9			attacks cells	1			sweating	8											animals
								ebola	14												avian flu	1							quarantine	3																			plants
																					swine flu	1							antibiotics	2																			fungi
																					ebola	1
DOGUTH	5	15	2	German	1	Austrian	1	disease/infection	14		ne	9		9	2	2		ne	1	1	HIV	1	4	4	air	1	3	3	avoidance of /caution during contact with infected persons	3	3	3	cell division	11	2	2	excretion	10	1	1	0	1	2	internet	Africa	1		99	humans
								ebola	14												ebola	1			body fluids	6			quarantine	3														radio					animals
								death	15												swine flu	1			skin contact	6																		TV					fungi
								medication	17												avian flu	1																						newspaper
								computer	23
								HIV	13
FEEVHA	5	15	2	German	1	Austrian	0	computer	23		ne	0			1		disease	14	1	1	HIV	1	4	4	body fluids	6	2	2	protective clothing (gloves, suit etc.)	9	3	3	cell division	11	2	2	temperature	11	2	2	1	2	2	TV	Africa	1		99	humans
								disease/infection	14												ebola	1							antibiotics	2														internet					animals
								computer	23												swine flu	1							use of disinfectant	6																			bacteria
								HIV	13												BSE	10
								ebola	14												avian flu	1
																					angina	3
TOBIWO	5	15	2	German	1	Austrian	0	computer	23		ne	3		3	1	1	carrier of diseases	30	1	1	ebola	1	4	4	body fluids	6	2	2	washing of hands	7	3	3		ne	1	1	antibodies	1	3	3	1	2	2	everywhere	West Africa	2		99	humans
								ebola	14												influenza	1							avoidance of /caution during contact with infected persons	3																			animals
								disease/infection	14												plague	2																											plants
								swine flu	14												HIV	1																											fungi
								(fast) transmission	18												swine flu	1
								dangerous	12
THESCL	5	16	1	German	1	Austrian	0	(fast) transmission	18		ne	6			1		bacterium	8	1	1	HPV	1	4	4	skin contact	6	2	2	hygiene	7	2	2	division	11	1	1	temperature	11	2	2	1	1	2	radio	Central Africa	4	wound	10	humans
								mutation	4								contagious	18			HIV	1			dirt	5			healthy diet (vitamines etc.)	11														newspaper			body fluids	4	animals
								disease/infection	14												influenza	1			body fluids	6
HAKAVA	5	16	1	German	1	Austrian	0	disease/infection	14		ne	2			1		disease	14	5	5	influenza	1	4	4	air	1	3	3	quarantine	3	4	4	attacks cells	1	1	1	destruction of infected cells	4	3	3	1	1	2	newspaper	Africa	1	water	7	humans
								influenza	14								no cell	9			avian flu	1			liquids	4			clean water/food	4			spread to neighbouring cells	15										radio					animals
								no cell	10												HIV	1			body fluids	6			surgical mask	9														TV					plants
								HIV	13												ebola	1																						internet					bacteria
								ebola	14
								hospital	17
								death	15
								dangerous	12
SAANWO	5	15	1	German	1	Austrian	0	disease/infection	14		ne	9			2		carrier of diseases	30	1	1	ebola	1	4	4	body fluids	6	3	3	quarantine	3	3	3	division	11	1	1	leucocytes	5	3	3	0	1	2	media	Africa (Nigeria)	3	lack of hygiene	8	humans
								(fast) transmission	18								cell	8			influenza	1			skin contact	6			hygiene	7							temperature	11											animals
								ebola	14												avian flu	1			liquids	4											sweating	8											plants
								influenza	14												swine flu	1
																					HIV	1
LABIRE	5	16	1	German	1	Austrian	1	disease/infection	14		ne	11			5		disease	14	1	1	swine flu	1	4	4	liquids	4	2	2	vaccination	1	3	3		ne	1	1	temperature	11	1	1	1	1	2	newspaper	Africa	1	lack of hygiene	8	humans
								(fast) transmission	18												ebola	1			skin contact	6			washing of hands	7							vomitus	11						news	Mexico	6			animals
																					influenza	1
KABIWO	5	15	1	German	1	Austrian	1	disease/infection	14		ne	2			1		disease	14	1	1	ebola	1	4	4	body fluids	6	3	3	vaccination	1	3	3		ne	1	1	temperature	11	1	1	0	1	2	news	Africa	1	contaminated water	7	humans
								(fast) transmission	18												swine flu	1			liquids	4			washing of hands	7							vomitus	11						newspaper	Mexico	6			animals
																					influenza	1			skin contact	6																		family
ISANOS	5	15	1	German	1	Austrian	0	disease/infection	14		ne	6			1		disease	14	1	1	ebola	1	4	4	skin contact	6	2	2	avoidance of /caution during contact with infected persons	3	3	3	division	11	1	1	temperature	11	2	2	0	1	2	TV	West Africa	2	lack of hygiene	8	humans
								harmful	12								(potentially) deadly	12			influenza	1			body fluids	6																		newspaper	Mexico	6			animals
								(fast) transmission	18												avian flu	1
																					swine flu	1
MAUSGU	5	15	1	German	1	Austrian	0	(fast) transmission	18	measures to combat viruses	20	3			1		carrier of bacterium	30	1	1	ebola	1	3	3	body fluids	6	2	2	healthy diet (vitamines etc.)	11	1	1		ne	1	1	temperature	11	2	2	0	2	2	internet	Spain	5	lack of hygiene	8	humans
								harmful	12												avian flu	1																						TV					animals
								disease/infection	14																																			acquaintances
								(difficult) treatment	16
JASAHE	5	15	1	German	1	Austrian	3	disease/infection	14		ne	4			1		disease	14	1	1	influenza	1	2	2	body fluids	6	2	2	surgical mask	9	3	3		ne	1	1	temperature	11	2	2	0	1	2	family	Africa	1	animals	2	humans
								(fast) transmission	18								little creature								skin contact	6			protective clothing (gloves, suit etc.)	9														media			dirt	9	animals
								little creature	8																				personal hygiene	7														TV					fungi
								bacteria	8																																			newspaper					bacteria
								biology	26
VIVEGE	5	15	1	German	1	Austrian	2	harmful	12		ne	3	0		1		harmful	12	1	1	influenza	1	3	3	body fluids	6	2	2	surgical mask	9	3	3	cell division	11	2	2	temperature	11	2	2	0	1	2	newspaper	Liberia	3	animals	2	humans
								little creature	8								little creature				angina	3							personal hygiene	7														TV					animals
								Latin	26
								medication	17
								biology	26
MABRHE	5	15	2	German	1	Austrian	0	computer	23	measures to combat viruses	20	7			1			ne	1	1		ne	1	1		ne	1	1	condoms	8	3	3		ne	1	1	nothing	13	1	1	0	1	2	people	Africa	1		99	humans
																																																	animals
																																																	plants
HAKAWE	5	15	1	German	1	Austrian	2	antibiotics non-effective	17_2		ne	3			1		disease	14	3	3	ebola	1	4	4	body fluids	6	2	2	vaccination	1	3	3	division	11	1	1	antibodies	1	3	3	2	1	2	news	Africa	1		99	humans
								vaccination	20								antibiotics non-efficient				HPV	1			skin contact	6																							animals
								disease/infection	14												measles	1
																					HIV	1
																					mumps	1
																					rubella	1
THKAHA	5	15	1	German	1	Austrian	1	disease/infection	14		ne	10	[particle labelled as "body"]		3		antibiotics non-efficient	17_1	3	3	ebola	1	3	3		ne	1	1	washing of hands	7	3	3	division	11	1	1	antibodies	1	3	3	1	1	2	TV	Africa	1	animals	2	humans
								antibiotics non-effective	17_2												HPV	1							stay home/rest	3																			animals
ALREKA	5	16	1	German	1	Austrian	6	disease/infection	14		ne	7			1		disease	14	1	1	ebola	1	2	2	skin contact	6	2	2	washing of hands	7	3	3	division	11	1	1	defence system	5	1	1	1	1	2	TV	Africa	1		99	humans
								ebola	14								owns genetic material	6			HIV	1																							USA	5			animals
																					cholera	2
ELCOAL	5	16	1	German	1	Austrian	0	computer	23		ne	3			1		disease	14	1	1	HIV	1	3	3	body fluids	6	2	2	no sneezing/coughing in other person's face	3	3	3		ne	1	1		ne	1	1	1	1	2	newspaper	Africa	1	bird	2	humans
								disease/infection	14												ebola	1							washing of hands	7														radio			fruit bats	2	animals
								HIV	13												cholera	2																						TV
								ebola	14												influenza	1																						internet
GEMAAN	5	16	2	German	1	Austrian	2	HIV	13		ne	6			1		micro-organism	8	1	1	ebola	1	2	2	body fluids	6	2	2	washing of hands	7	3	3		ne	1	1	antibodies	1	3	3	1	1	2	newspaper	Africa	1	porcupine as food	6	humans
								computer	23								parasite	8			HIV	1			skin contact	6			stay home/rest	3														TV					animals
								ebola	14												cholera	2
								panic	22
								quarantine	20
LIULHE	5	15	1	German	1	Austrian	1	disease/infection	14		ne	11			5		disease	14	5	5	influenza	1	3	3	skin contact	6	2	2	avoidance of /caution during contact with infected persons	3	3	3	division	11	1	1	immune system	8	2	2	1	1	2	TV	Africa	1		99	humans
								antibiotics non-effective	17_2								antibiotics non-efficient				HIV	1			body fluids	6																		radio					animals
								no living organism	10								no living organism																											newspaper					plants
								only genetic material	6								only genetic material
WONAAR	5	15	2	German	1	Austrian	0	computer	23		ne	9	1 ["nettles" at one end]		1		micro-organism	8	1	1	ebola	1	4	4	body fluids	6	2	2	washing of hands	7	3	3	attacks cells	1	1	1	antibodies	1	4	4	2	2	2	news	Liberia	3	porcupine as food	6	humans
								HIV	13								parasite	8			HIV	1															leucocytes	5							Guinea	3			animals
								ebola	14												influenza	1																							Sierra Leone	3
CHSAGÜ	5	15	1	German	1	Austrian	2	evil	11		ne	10	[particle labelled as "body", receptor proteins as "pores"]		3		disease	14	1	1	rotavirus	1	2	2	body fluids	6	2	2	washing of hands	7	3	3		ne	1	1		ne	1	1	2	1	2	TV	Africa	1		99	humans
								disease/infection	14																																				America	5			animals
																																																	plants
FLBAPE	5	15	1	German	1	Austrian	1	disease/infection	14		ne	6			1		disease	14	1	1	influenza	1	3	3	body fluids	6	2	2	washing of hands	7	3	3	division	11	1	1		ne	1	1	2	1	2	newspaper	Africa	1	airplane	11	humans
								medication	17												coughing	6																						TV					animals
								computer	23												HIV	1																											fungi
CAGADI	5	15	1	German	1	Austrian	6	disease/infection	14		ne	3			1		disease	14	1	1	ebola	1	3	3	skin contact	6	2	2	use of disinfectant	6	3	3		ne	1	1	immune system	8	2	2	1	1	2	newspaper	Africa	1	lady doctor	11	humans
								(fast) transmission	18												gastrointestinal virus	1			body fluids	6			no travels to (West)africa	3																			animals
																					infectious disease	8			bacteria	3																							plants
																																																	fungi
ALCLCH	5	15	2	German	1	Austrian	2	disease/infection	14	measures to combat viruses	20	9			2		disease	14	1	1	ebola	1	2	2	body fluids	6	2	2	no exchange of body fluids	3	3	3		ne	1	1		ne	1	1	2	2	2	newspaper	West Africa	2	monkeys as food	6	humans
																									skin contact	6																		radio					animals
																																												internet
GRELKU	5	16	2	German	1	Austrian	0	disease/infection	14		ne	3			1		disease	14	1	1	gastrointestinal virus	1	2	2		ne	1	1	surgical mask	9	3	3		ne	1	1		ne	1	1	2	1	2	internet	Africa	1		99
																	contagious	18
JUELIN	5	15	1	German	1	Austrian	0	disease/infection	14		ne	6			1		disease	14	1	1	influenza	1	2	2	body fluids	6	2	2	washing of hands	7	3	3		ne	1	1		ne	1	1	2	1	2	news	Africa	1	airplane	11	humans
								medication	17																																								animals
								doctor	16																																								fungi
								rest	17
								computer	23
ALGURO	5	15	2	German	1	Austrian	2	evil	11		ne	1			1		organism	8	1	1	plague	2	1	1	body fluids	6	3	3	quarantine	3	3	3	division	11	1	1		ne	1	1	0	1	2	TV	Africa	1	kitchen	11	humans
								death	15								harmful	12			malaria	5			skin contact	6																		newspaper					animals
								computer	23												ebola	1			animals	2																		radio					bacteria
NIULAE	5	15	2	German	1	Austrian	0	disease/infection	14		ne	11			5			ne	1	1	HIV	1	4	3	body fluids	6	2	2	surgical mask	9	3	3	infects cells	3	3	3	antibodies	1	3	3	0	2	2	newspaper	Central Africa	4	contaminated water	7	humans
								ebola	14												influenza	1											cell produces viruses	8										news					animals
								computer	23												ebola	1																											bacteria
SEGEKA	5	15	2	German	1	Austrian	2	cell	1		ne	3			1		organism	8	1	1	ebola	1	2	2	body fluids	6	2	2	quarantine	3	3	3	division	11	1	1	excretion	10	2	2	0	1	2	newspaper	Africa	1	animals	2	humans
								disease/infection	14								needs host	6											hygiene	7							antibodies	1						internet					animals
								computer	23								causes reactions in host	12											protective clothing (gloves, suit etc.)	9														TV					plants
PAJUWO	5	16	2	German	1	Austrian	0	disease/infection	14		ne	0			1			ne	1	1	ebola	1	2	2	animals	2	2	2		ne	1	1		ne	1	1		ne	1	1	0	1	2	media	Central Africa	4	water	7	humans
								dangerous	12																																						mosquitos	2	animals
																																																	plants
																																																	fungi
LIELAY	5	16	1	German	1	Austrian	4	disease/infection	14		ne	7			1		disease	14	1	1	influenza	1	2	2	body fluids	6	2	2	condoms	8	4	4		ne	1	1	bacteria	12	1	1	1	1	2	newspaper	Africa	1	animals	2	humans
								medication	17								contagious	18											surgical mask	9														friends					plants
								biology	26																				vaccination	1														radio					fungi
								bacteria	8
EVHE	5	15	2	German	1	Austrian	0	disease/infection	14		ne	1			1		particle	6	5	5	ebola	1	3	3	body fluids	6	2	2	protective clothing (gloves, suit etc.)	9	3	3		ne	1	1		ne	1	1	0	1	2	TV	Africa	1		99	humans
								computer	23								harmful	12			swine flu	1																						radio					animals
								harmful	12																				personal hygiene	7														school					plants
																																																	fungi
KAURHA	5	16	1	German	1	Austrian	0	bacteria			ne	11			5		disease	14	1	1	influenza	1	4	4	skin contact	6	3	3	personal hygiene	7	3	3	division	11	1	1	bacteria	12	1	1	99	1	2	radio	Africa	1	lack of hygiene	8	humans
								disease/infection	8								bacterium	8			swine flu	1			close contact with infected persons	6			washing of hands	7														newspaper	America	5	air	1	animals
								tumor	14												avian flu	1			contaminated material	5																					bacteria	11	plants
									15																																						animals	2
ANERWO	5	16	1	German	1	Austrian	1	little animal	8		ne	5			1		bacterium	8	1	1	ebola	1	4	4	body fluids	6	2	2	vaccination	1	3	3	division	11	1	1	temperature	11	1	1	99	1	2	news	Africa	1		99	humans
								disease/infection	14								disease	14			HIV	1			skin contact	6			condoms	8							coughing	11											animals
								(fast) transmission	18								dangerous	12			avian flu	1															sneezing	11											plants
								vaccination	20												swine flu	1
								dangerous	12												influenza	1
								ebola	14
								HIV	13
								bacteria	8
								sneezing	15
VACARO	5	15	1	German	1	Austrian	4	disease/infection	14		ne	3			1		disease	14	1	1	malaria	5	2	2	animals	2	2	2	medication	2	1	1	division	11	1	1	temperature	11	2	2	99	1	2	TV	West Africa	2	fruits	6	humans
								bacteria	8								contagious	18			ebola	1			close contact with infected persons	6			healthy diet (vitamines etc.)	11														books			animals	2	animals
								malaria	14												influenza	1			immunodeficiency	7			vaccination	1																			bacteria
								ebola	14
								harmful	12
								animals as origin of infection	19
								computer	23
MIMAGU	5	15	1	German	1	Austrian	1	disease/infection	14		ne	3			1		bacterium	8	1	1	ebola	1	2	2	body fluids	6	2	2	stay home/rest	3	3	3	division of nucleus	9	2	2	temperature	11	2	2	99	1	2	newspaper	West Africa	2	animals	2	humans
								bacteria	8								harmful	12			malaria	5																						news					animals
								computer	23												influenza	1																						radio
								ebola	14
								malaria	14
								animals as origin of infection	19
								harmful	12
PAULPE	5	15	2	German	1	Austrian	1	disease/infection	14	general overview	29	0			1			ne	1	1		ne	1	1		ne	1	1		ne	1	1		ne	1	1	immune system	8	2	2	0	1	2	media	Africa	1		99	humans
								harmful	12																																								animals
								dangerous	12																																								plants
								(fast) transmission	18																																								fungi
DADAMA	5	16	2	German	1		0	disease/infection	14	structure	6	3			1		disease	14	1	1	coughing	6	3	3	body fluids	6	2	2	quarantine	3	3	3		ne	1	1		ne	1	1	99	1	2	news	America	5		99	humans
								ebola	14								contagious	18			cold	1																							Africa	1			fungi
								computer	23												ebola	1																											bacteria
MAURMI	5	15	2	German	1	Austrian	0	dangerous	12		ne	3			1		harmful	12	1	1	summer virus	9	1	1	body fluids	6	3	3	surgical mask	9	3	3		ne	1	1		ne	1	1	1	1	2	TV	Africa	1	contact with infected person	5	humans
																					winter virus	9			contaminated material	5			condoms	8														newspaper					animals
																									skin contact	6																							plants
																																																	fungi
SENACH	5	16	2	German	1	Austrian	0	computer	23		ne	4			1		disease	14	1	1	ebola	1	2	2	body fluids	6	2	2	surgical mask	9	3	3	division	11	1	1	temperature	11	2	2	1	1	2	news	Africa	1		99	humans
								disease/infection	14												malaria	5							condoms	8														family					animals
								exotic	21												gastrointestinal virus	1
HACHRO	5	15	1	German	1	Austrian	0	disease/infection	14	protection	20	6			1		disease	14	1	1	ebola	1	2	2	body fluids	6	2	2	surgical mask	9	3	3	division	11	1	1	temperature	11	3	3	0	1	2	newspaper	Africa	1		99	humans
								(fast) transmission	18								bacterium	8							skin contact	6			quarantine	3							leucocytes	5											animals
								computer	23																																								plants
								harmful	12
								temperature	15
JUSADO	5	16	1	German	1	Austrian	1	disease/infection	14	protection	20	11			5		disease	14	1	1	influenza	1	4	4	body fluids	6	2	2	washing of hands	7	3	3	division	11	1	1	temperature	11	2	2	0	1	2	newspaper	Africa	1		99	humans
								(fast) transmission	18	infection	18						bacterium	8			swine flu	1			skin contact	6			avoidance of /caution during contact with infected persons	3														radio					animals
								symptoms	15	reactions of body	3										avian flu	1			immunodeficiency	7			warm clothing	15
								influenza	14																				vaccination	1
								temperature	15
								computer	23
PAMARA	5	16	2	German	1	Austrian	1	disease/infection	14	treatment	17	0			1		disease	14	1	1	ebola	1	3	3		ne	1	1		ne	1	1		ne	1	1		ne	1	1	0	1	2	radio	Africa	1		99	humans
																					HIV	1																						TV					animals
STALHA	5	16	2	German	1	Austrian	4		ne	transmission	18	0			1			ne	1	1	ebola	1	3	3		ne	1	1		ne	1	1		ne	1	1	temperature	11	2	2	1	1	2	internet	Africa	1		99	humans
										treatment	17										HIV	1																						news					animals
WOCLHE	5	16	2	German	1	Austrian	2	disease/infection	14		ne	9			2		cell	8	1	1	HIV	1	3	3	body fluids	6	2	2	surgical mask	9	3	3	attacks cells	1	1	1	antibodies	1	3	3	99	1	2	internet	Africa	1		99	humans
								(difficult) treatment	16								needs host cell	6			ebola	1							hygiene	7														newspaper					animals
								persistent	18																																			radio
								computer	23																																			TV
								ebola	14
								HIV	13
XY	5	15	2	German	1	Austrian	0	disease/infection	14	ebola	14	0			1			ne	1	1		ne	1	1		ne	1	1		ne	1	1		ne	1	1	excretion	10	1	1	0	1	2	media	Africa	1		99	humans
																																																	animals
DAMAIO	5	15	2	Romanian	4	Romanian	0	disease/infection	14	prevention	20	4			1			ne	1	1	ebola	1	2	2	close contact with infected persons	6	2	2	washing of hands	7	3	3		ne	1	1	immune system	8	2	2	1	1	2	internet	Africa	1	contaminated water	7	humans
								computer	23	general overview	29																		personal hygiene	7																			animals
								harmful	12
								dangerous	12
DESDER	5	15	2	German	1	Austrian	0	disease/infection	14		ne	3			1		disease	14	1	1	ebola	1	2	2	liquids	4	2	2	washing of hands	7	3	3		ne	1	1	leucocytes	5	3	3	0	1	2	newspaper	Africa	1		99	humans
								ebola	14																body fluids	6			avoidance of /caution during contact with infected persons	3														TV					animals
								computer	23																																			radio
MAUTMA	5	17	2	German	1	German	0	disease/infection	14	protection	20	8			1		disease	14	1	1	HIV	1	3	3	body fluids	6	2	2	condoms	8	3	3	attacks cells	1	1	1	leucocytes	5	3	3	1	1	2	media	Africa	1		99	humans
								ebola	14	deathly viruses	28										ebola	1							hygiene	7																			animals
								HIV	13
MAANGE	4	15	2	German	1	Austrian	0	cell	1	protection	20	3			1		particle	6	5	5	influenza	1	4	4	body fluids	6	2	2	surgical mask	9	3	3	attacks cells	1	1	1	immune system	8	3	3	1	1	2	newspaper	West Africa (Sierra Leone)	3		99	humans
								antibodies	3	origin	25						infects cells	1			ebola	1							contraception	8							antibodies							TV					animals
								proliferation in host/host cells	4												HIV	1							washing of hands	7																			plants
								computer	23																																								fungi
																																																	bacteria
PATHPE	4	15	2	German	1	Austrian	1	ebola	14	origin	25	3			1		no living organism	10	5	5	HIV	1	3	3	body fluids	6	2	2	avoidance of /caution during contact with infected persons	3	3	3	attacks cells	1	1	1	temperature	11	2	2	1	1	2	media	West Africa	2		99	humans
								HIV	13	prevention	20						injects DNA in host cell	1			ebola	1																											animals
								cells	1	treatment	17						self-multiplication	4			influenza	1
								no living organism	10												malaria	5
								host cell	1
LOMACH	4	17	2	German	1	Austrian	0		ne		ne	11			5			ne	1	1	influenza	1	4	4		ne	1	1		ne	1	1		ne	1	1		ne	1	1	1	2	2	ne	West Africa	2		99	humans
																					HIV	1																											animals
																					ebola	1																											plants
																																																	fungi
																																																	bacteria
ELGAJE	4	15	1	German	1	Austrian	2	HIV	13	origin	25	9			2		disease	14	1	1	HIV	1	3	3	body fluids	6	2	2	contraception	8	3	3	changes genetic material of host cell	5	3	3	defence system	5	1	1	0	1	2	Twitter	Africa	1		99	humans
								disease/infection	14								part of DNA	6			ebola	1			vomit	5			washing of hands	7			new production of viruses	8										facebook					animals
								ebola	14												malaria	5							avoidance of /caution during contact with infected persons	3														newspaper
								small	7												influenza	1
LACLHA	4	15	1	German	1	Austrian	0	disease/infection	14	infection	18	11			5		carrier of diseases	30	1	1	HIV	1	3	3	body fluids	6	3	3	washing of hands	7	3	3	infects cells	3	2	2	immune system	8	2	2	2	2	2	newspaper	mainly Africa	1		99	humans
								small	7	diseases	14						no nucleus				influenza	1			skin contact	6			no sneezing/coughing in other person's faces	3			self-multiplication	11										internet					animals
								no nucleus	6	mode of action	1														liquids	4							host cell bursts	10										school
								harmful	12																																			news
ALSIST	4	16	1	German	1	Austrian	0	carrier of diseases	30	spread in body	5	11			5		carrier of diseases	30	1	1	ebola	1	4	4	body fluids	6	2	2	washing of hands	7	3	3	cell division	11	2	2	antibodies	1	3	3	0	1	2	newspaper	Africa	1		99	humans
								harmful	12	mode of action	1										HIV	1							quarantine	3																			animals
								computer	23												influenza	1
ELLITH	4	17	2	Dutch	3	Dutch	0	little creatures	8	measures to combat viruses	20	13	[spikes missing, but nice drawing; also two other partly correct viruses drawn]		5			ne	1	1	ebola	1	4	4	air	1	2	2	surgical mask	9	3	3		ne	1	1	antibodies	1	3	3	1	1	2	internet	West Africa	2		99	animals
								computer	23	research	24						little creatures				HIV	1			body fluids	6			disposable needles	4							immune system	8						TV
								death	15												influenza	1							contraception	8
								disease/infection	14
								ebola	14
								computer	23
STBAHA	4	15	2	German	1	Austrian	1	ebola	14	definition	6	0			1			ne	1	1	ebola	1	4	4	air	1	2	2	protective clothing (gloves, suits etc.)	9	3	3		ne	1	1	antibodies	1	3	3	0	1	2	internet	West Africa	2		99	humans
								computer	23	structure	6										influenza	1			skin contact	6																		newspaper					animals
								disease/infection	14	origin	25										HIV	1																						TV
								harmful	12	diseases	14
								bacteria	8
								death	15
MASAMO	4	15	1	Arabian	6	Austrian	5	computer	23	infection	18	6			1			ne	3	3	cold	1	2	2	body fluids	6	2	2	washing of hands	7	3	3		ne	1	1		ne	1	1	2	1	2	newspaper	America	5		99	humans
								disease/infection	14	measures to combat viruses	20						viruses ≠ bacteria				watery eyes	6																						books					animals
								viruses ≠ bacteria	9
ANANAL	4	15	1	German	1	Austrian	1	disease/infection	14	structure	6	0			1		micro-organism	8	1	1	ebola	1	3	3	body fluids	6	2	2	strengthening immune system	11	2	2	cell division	11	2	2	leucocytes	5	3	3	0	1	2	classmates	West Africa	2		99	humans
								(fast) transmission	18	mode of action	1						disease	14			influenza	1							hygiene	7																			animals
								(high number of) different viruses	13								contagious	18																															bacteria
								computer	23
JOGERO	4	15	2	German	1	Austrian	7	HIV	13		ne	8			1		mistake in DNA	6	1	1	ebola	1	3	3	air	1	2	2	washing of hands	7	3	3	cell division	11	2	2	defence system	5	1	1	0	2	2	school	West Africa	2		99	humans
								ebola	14												HIV	1			body fluids	6			no exchange of body fluids	3																			animals
																																																	plants
																																																	fungi
																																																	bacteria
MAMAMI	4	16	2	German	1	Austrian	0	prevention	20	prevention	20	11			5			ne	1	1	ebola	1	4	4	body fluids	6	3	3	contraception	8	3	3		ne	1	1	antibodies	1	3	3	0	2	2	media	West Africa (Sierra Leone, Nigeria, Liberia)	3	fruit bats	2	humans
								disease/infection	14												HIV	1			air	1			washing of hands	7																			animals
								symptoms	15												hepatitis	1			liquids	4
								(fast) transmission	18																animals	2
								(difficult) treatment	16
IVONIV	4	15	1	Croatian	2	Croatian	4	disease/infection	14	measures to combat viruses	20	11			5			ne	1	1	HIV	1	4	4	infection of cells	7	1	1	vaccination	1	1	1	inserts genetic material into cell	4	1	1	antibodies	1	3	3	2	1	2	news	Africa	1		99	humans
								proliferation in host/host cells	4												ebola	1			self-multiplication	7			medication	2			self-multiplication	11										newspaper					animals
								(weaken) immune system	15												swine flu	1
								HIV	13
								mutation	4
RATÜRA	4	15	1	Turkish	6	Austrian	2	disease/infection	14		ne	3			1		disease	14	1	1	HIV	1	4	4	body fluids	6	2	2		ne	1	1		ne	1	1		ne	1	1	0	1	2	newspaper	Africa	1		99	humans
								HIV	13								contagious	18			ebola	1																						radio					animals
								ebola	14												influenza	1																											plants
FRGIMA	4	16	1	Croatian	2	Austrian	0	disease/infection	14		ne	11			5			ne	1	1	Aids	1	3	4	body fluids	6	2	2	vaccination	1	3	3	attacks cells	1	1	1		ne	1	1	0	1	2	newspaper	Africa	1		99	humans
								HIV	13												ebola	1																						news					animals
								proliferation in host/host cells	4
GAGAER	4	16	2	German	1	Austrian	0	disease/infection	14	transmission	18	10	[receptor proteins drawn as teeth]		3		particle	6	5	5	ebola	1	3	3	body fluids	6	2	2	washing of hands	7	3	3	attacks cells	1	4	4	antibodies	1	3	3	1	1	2	newspaper	West Africa (Sierra Leone)	2	bats	2	humans
								ebola	14	measures to combat viruses	20						no metabolism	6			HIV	1			air	1			surgical mask	9			manipulates cell	6										TV					animals
								very small	7	living outside host possible?	6																						cell re-programmed to produce viruses	8										radio
								(fast) transmission	18																								host cell bursts	10										school
								pandemic	18
								host cell	1
PALAMA	4	15	2	German	1	Austrian	0	disease/infection	14	prevention	20	10	[RNA, not DNA]		3		infects cells	1	1	1	ebola	1	3	3	body fluids	6	3	3	use of disinfectant	6	3	3	substitutes cell DNA for its own	5	4	4		ne	1	1	2	1	2	newspaper	West Africa	2		99	humans
								ebola	14	reactions of body	3						needs host cell	6			HIV	1			air	1			surgical mask	9			cell produces viruses	8										talks with people from ebola-regions					animals
								(fast) transmission	18	immune system	3						antibiotics								liquids	4							host cell bursts	10
								(fast) spread in body	5
								host cell	1
								antibiotics	17_1
LAELJO	4	15	1	German	1	Austrian	3	computer	23	diseases	14	10	[RNA, not DNA; ribosomes]		3		disease	14	5	5	influenza	1	2	2	body fluids	6	2	2	hygiene	7	2	2	attacks cells	1	3	3	defence system	5	1	1	1	2	2	media	Africa	1		99	humans
								no nucleus	6								no living organism	10			HIV	1			feces	5			strengthening immune system	11			manipulates cell	6										family					animals
								HIV	13								no nucleus				pneumonia	2											cell produces viruses	8															plants
								influenza	14																																								fungi
								no living organism	10																																								bacteria
								mutation	4
ANSAMI	4	16	1	German	1	Austrian	0	computer	23	diseases	14	10	[RNA, not DNA; ribosomes]		3		disease	14	5	5	Aids	1	4	4	body fluids	6	2	2	washing of hands	7	3	3	attacks cells	1	4	4	leucocytes	5	3	3	1	1	2	radio	Africa	1		99	humans
								disease/infection	14	symptoms	15						no living organism	10			HIV	1							hygiene	7			injects genetic material	4															animals
								no nucleus	6								virus ≠ bacteria	9			influenza	1											cell produces viruses	8
								protein coat	6								no nucleus																host cell bursts	10
								(weaken) immune system	15								protein coat
								no living organism	10
ELGEPE	4	15	1	German	1	Austrian	2	disease/infection	14	structure	6	7	2		5		disease	14	1	1	ebola	1	4	4	air	1	3	3	hygiene	7	2	2		ne	1	1	antiviruses	3	1	1	1	1	2	newspaper	Sierra Leone	3		99	humans
								epidemic	18	transmission	18										avian flu	1			liquids	4											temperature	11						TV					animals
								hospital	17	measures to combat viruses	20										HIV	1			body fluids	6
								doctor	16
								computer	23
MONARA	4	15	2	Bengali	6	Austrian	0	(high number of) different viruses	13	origin	25	7	1 [RNA, not DNA]		3			ne	1	1	ebola	1	4	4	skin contact	6	3	3	protective clothing (gloves, suit etc.)	9	3	3	cell division	11	2	2	antibodies	1	3	3	1	1	2	newspaper	West Africa	2		99	humans
								computer	23	definition	6										influenza (many types)	1			air	1			hygiene	7														internet	Central Africa	4			animals
								disease/infection	14	measures to combat viruses	20										infectious disease	8			body fluids	6																		TV					fungi
								ebola	14	research	24										HIV	1
								antibodies	3
								(difficult) treatment	16
CYTHMY	4	15	1	Chinese	6	Austrian	0	computer	23	origin	25	4			1		carrier of diseases	30	1	1	influenza	1	2	2	skin contact	6	2	2	washing of hands	7	3	3		ne	1	1	immune system	8	2	2	0	1	2	TV	West Africa	2		99	humans
								disease/infection	14																air	1			hygiene	7														news					animals
								hygiene	20																																								bacteria
								animals	19
								soap	20
								advertisement	26
NOMAPE	4	16	2	German	1	Austrian	0	ebola	14	everything	29	3			1		disease	14	1	1	ebola	1	4	4	close contact with infected persons	6	3	3	use of disinfectant	6	4	4	cell division	11	2	2	antibodies	1	3	3	0	2	2	newspaper	Liberia	3	fruit bats as food	6	humans
								virostatic	17								antibiotics				influenza	1			contaminated material	5			avoidance of /caution during contact with infected persons	3														radio	Nigeria	3			animals
								influenza	14												avian flu	1			body fluids	6			surgical mask	9															Sierra Leone	3			plants
								avian flu	14												ebola	1							protective clothing (gloves, suit etc.)	9															Texas	5			fungi
								swine flu	14												swine flu	1							condoms	8															Spain	5
								antibiotics	17_1
								droplet infection	18
								incubation	14
								WHO	26
								disease/infection	14
								death	15
								quarantine	20
								zombie	26
								computer	23
								nurse	17
								Texas	21
								Africa	21
SEYVHA	4	15	2	German	1	Austrian	0	ebola	14	everything	29	11			5		disease	14	1	1	ebola	1	4	4	close contact with infected persons	6	2	2	strengthening immune system	11	3	3	attacks cells	1	4	4	antibodies	1	3	3	1	1	2	media	West Africa	2	animals as food	6	humans
								virostatic	17								needs host cell	6			influenza	1							washing of hands	7			injects genetic material	4															animals
								influenza	14								antibiotics				HIV	1											cell re-programmed to produce viruses	8															plants
								avian flu	14												avian flu	1											host cell dies	10															fungi
								swine flu	14												swine flu	1
								antibiotics	17_1
								HIV	13
								proliferation in host/host cells	4
								WHO	26
								computer	23
N = 199
means:															1.73869				1.38191				3.1005				2.0402				2.69849				1.33166				1.90955
no entry:												37						36				10				17				22				104				53			10	1	0	6		7		101	0
N = 41 for ICC of drawings
							Crohnbach's alpha							0.78						1				1				1				1				1				1
							ICC	single measure						0.63						1				1				1				1				1				1
								average measure						0.77						1				1				1				1				1				1
								F						4.44										428.99												375.26				629.1
								df1						40						198				198				198				198				198				198
								df2						40										198												198				198
								Sig						0										0												0				0
[truncated: 13 more columns]

## Sheet: grade_7
participant	school	age	sex	mother tongue	mother tongue	nationality	number of biol./med. trained close familiy members	pre-category brainstorming	category number "brainstorming"	pre-category more information required	category number "more information required"	category virus drawing R1	comments on correctness of virus drawing	category virus drawing R2	Knowledge Level "Drawing" R1	Knowledge Level "Drawing" R2	pre-category virus description	category number "virus description"	Knowledge Level "virus description" R1	Knowledge Level "virus description" R2	viral diseases named by participant	category number "virus diseases"	Knowledge Level "virus diseases" R1	Knowledge Level "virus diseases" R2	pre-category "modes/sources of infection"	category number "modes/sources of infection"	Knowledge Level "modes/sources of infection" R1	Knowledge Level "modes/sources of infection" R2	pre-category "prevention"	category number "prevention"	Knowledge Level "prevention" R1	Knowledge Level "prevention" R2	pre-category "multiplication of a virus"	category number "multiplication of virus"	Knowledge Level "multiplication of viruses" R1	Knowledge Level "multiplication of viruses" R2	pre-category "immunoresponse"	category number "immunoresponse"	Knowledge Level "immunoresponse" R1	Knowledge Level "immunoresponse" R2	school knowledge virus (self-assessment)	external knowledge virus (self-assessment)	knowledge about ebola (self-assessment)	source of knowledge about ebola (self-assessment)	location of ebola epidemic	category number "location ebola"	pre-category probable source for first human ebola infection in current outbreak	category number "ebola source"	potential hosts for viruses
					1=Austrian/German
			f=1		2=Balkan states
			m=2		3=NW-Europe
					4=East-Europe																italics: added from brainstorming
					5=South-Europe
					6=non European
																																									0 = nothing	1 = untrue	no = 1
																																									1 = a little	2 = true	yes = 2
																																									2 = much	99 = no entry	99 = no entry			99 = no entry		99 = no entry
																																									3 = very much
																																									99 = no entry
LEISMA	1	12	1	German	1	Austrian	4	disease/infection	14	evolution	25	1		2	1	1	disease	14	1	1	coughing	6	3	3	body fluids	6	2	2	washing of hands	7	3	3	cell division	11	2	2	temperature	11	2	2	1	2	2	newspaper	Africa (some parts)	1	lack of hygiene	8	humans
								bacteria	8	types	13						bacterium	8			cold	1			skin contact	6			no sneezing/coughing in other person's face	3														family			contaminated water	7	animals
								(fast) transmission	18								cell	8			influenza	1																											plants
								hygiene	20								proliferation	4
SOSIGE	1	12	1	German	1	Austrian	1	disease/infection	14	structure	6	0			1		contagious	18	5	5	ebola	1	2	2	body fluids	6	2	2	avoidance of /caution during contact with infected persons	3	4	4		ne	1	1		ne	1	1	0	1	2	newspaper	Africa	1		99	humans
								(fast) transmission	18	transmission	18						no treatment	17											washing of hands	7														TV					animals
								particle	6								particle												surgical mask	9
ELANMA	1	12	1	German	1	Austrian	5	computer	23	mode of action	1	2		2	1	1	disease	14	1	1	coughing	6	1	1	contaminated material	5	2	2	personal hygiene	7	3	3	continuous growth	12	1	1	blood cells	5	1	1	1	1	2	friends	Africa	1		99	humans
								disease/infection	14	measures to combat viruses	20						contagious	18			cold	1							no common use of crockery	4																			animals
																					plague	2																											plants
ANBIRO	1	13	1	German	1	Austrian	0	disease/infection	14	structure	6	9		9	2	2	bacterium	8	1	1	ebola	1	2	2	body fluids	6	2	2	avoidance of /caution during contact with infected persons	3	3	3	attacks cells	1	1	1		ne	1	1	0	1	2	newspaper	Africa	1	lack of hygiene	8	humans
								division	4								disease	14											washing of hands	7			division	11										TV					animals
								hygiene	20																				hygiene	7																			bacteria
								(fast) transmission	18
LIBIGE	1	12	1	German	1	Austrian	3	bacteria	8	structure	6	6		6	1	1	bacterium	8	1	1	cancer	7	3	3	body fluids	6	2	2	washing of hands	7	3	3	eats good bacteria in host body	13	1	1	bacteria	12	1	1	1	2	2	family	Africa	1	waste	9	humans
								disease/infection	14	vaccination	20						disease	14			meningitis	3							prevention	12			growth	12			vomitus	11						school					animals
								hygiene	20	transmission	18						contagious	18			coughing	6											cell division	11										newspaper					bacteria
								computer	23
BIDOGE	1	13	1	German	1	Austrian	2	disease/infection	14	differences virus - bacterium	18	9		9	2	2	disease	14	5	5	ebola	1	2	2	body fluids	6	2	2	washing of hands	7	3	3		ne	1	1	temperature	11	2	2	0	2	2	family	West Africa	2	waste	9	humans
								particle	6	transmission	18						particle												prevention	12														newspaper					animals
																													avoidance of /caution during contact with infected persons	3														TV
MAISMI	1	12	1	German	1	Austrian	2	hygiene	20	ebola	14	1		3	1	1	disease	14	1	1	ebola	1	2	2	contaminated material	5	2	2	vaccination	1	3	3		ne	1	1	leucocytes	5	3	3	1	2	2	newspaper	Africa	1	contaminated water	7	humans
								disease/infection	14																skin contact	6																		radio			animals as food	6	animals
																																												internet					plants
ANCHMA	1	12	1	German	1	Austrian	0	disease/infection	14	non-disease causing viruses	27	3		1	1	1	disease	14	1	1	ebola	1	3	3	skin contact	6	2	2	hygiene	7	2	2	division	11	1	1	leucocytes	5	3	3	1	1	2	TV	West Africa	2		99	humans
								very small	7	origin	25										AIDS	1																											animals
MAGAFR	1	12	1	German	1	Austrian	0	ebola	14	types	13	3		1	1	1	disease	14	1	1	ebola	1	2	2	skin contact	6	2	2	avoidance of /caution during contact with infected persons	3	3	3	self-multiplication	11	1	1		ne	1	1	0	2	2	TV	South Africa	4	airplane	11	humans
								bacteria	8	dangers	15																		protective clothing (gloves, suit etc.)	9														family					animals
								disease/infection	14	infection	18																																	doctor					plants
								harmful	12																																								fungi
								hygiene	20
SOSABA	1	12	1	German	1	Austrian	2	disease/infection	14	structure	6	2		2	1		disease	14	1	1	coughing	6	4	4	skin contact	6	2	2	hygiene	7	3	3	division	11	1	1	temperature	11	2	2	1	2	2	family	West Africa	2	fruit bats	2	humans
								coughing	15								(fast) transmission	18			cold	1							avoidance of /caution during contact with infected persons	3														newspaper			monkeys	2	animals
								cold	14												gastroenteritis	3																						TV					bacteria
								chicken pox	14												ebola	1
								computer	23												AIDS	1
								hygiene	20												chicken pox	1
HAANKA	1	13	1	German	1	American	0	bacteria	8	origin	25	11		3	5	1	bacterium	8	1	1	ebola	1	3	3	skin contact	6	2	2	washing of hands	7	3	3		ne	1	1		ne	1	1	2	2	2	TV	West Africa	2		99	humans
								hygiene	20	treatment	17						infects body	18			influenza	1			air	1			avoidance of /caution during contact with infected persons	3														newspaper					animals
								disease/infection	14								self-multiplication	4																										internet					fungi
PASYWO	1	12	2	German	1	Austrian	0	computer	23		ne	9	[bacteria inside virus]	3	1	1	disease	14	1	1	coughing	6	2	2	body fluids	6	2	2	avoidance of /caution during contact with infected persons	3	3	3		ne	1	1	temperature	11	2	2	1	2	2	family	Africa	1	animals	2	humans
								disease/infection	14												temperature	6															sweating	8						TV					animals
								harmful	12												cold	1																											plants
MAEDLO	1	13	2	German	1	Austrian/Italian	3	disease/infection	14	structure	6	1		1	1	1	infection	18	1	1	ebola	1	3	3	skin contact	6	2	2	condoms	8	1	1		ne	1	1	blood cells	5	1	1	1	1	2	TV	Africa	1		99	humans
								computer	23	origin	25						disease	14			AIDS	1			body fluids	6			medication	2																			animals
																																																	fungi
DOELHA	1	13	1	German	1	Austrian	2	disease/infection	14	origin	25	1			1		evil	11	1	1	ebola	1	2	2	body fluids	6	2	2	washing of hands	7	3	3	growth	12	1	1	antiviruses	3	1	1	0	1	2	newspaper	Africa	1	lack of hygiene	8	humans
								small	7	measures to combat viruses	20						potentially deathly	12							contaminated material	5																		TV					animals
								ebola	14	infection	18																																	radio					plants
MAANRO	1	12	2	German	1	Mexican	0	disease/infection	14	origin	25	3		3	1	1	disease	14	1	1	ebola	1	2	2	skin contact	6	2	2	protective clothing (gloves, suit etc.)	9	1	1		ne	1	1		ne	1	1	99	99	99	ne		99		99	ne
								(fast) transmission	18	structure	6						(fast) transmission	18											medication	2
								computer	23
LACHCA	1	12	1	German	1	Austrian	1	disease/infection	14		ne	13		13	5	5		ne	1	1	ebola	1	2	2	body fluids	6	2	2	avoidance of /caution during contact with infected persons	3	3	3		ne	1	1		ne	1	1	0	1	2	internet	Africa	1		99	humans
								bacteria	8																																			newspaper					animals
																																																	bacteria
ELAGJÖ	1	12	1	English	3	Austrian	0	bacteria	8	structure	6	4		4	1	1	disease	14	1	1	diarrhoea	6	2	1	contaminated material	5	2	2	healthy diet (vitamines etc.)	11	3	3	division	11	1	1	immune system	8	2	2	1	2	2	newspaper	Africa	1	contaminated water	7	humans
								gastroenteritis	15	reasons for virus attack	18						infection	18			bellyache	6			body fluids	6			washing of hands	7														internet					animals
								disease/infection	14	intention of a virus	26										gastroenteritis	3																											bacteria
								hygiene	20
STHEHE	1	12	2	German	1	Austrian	1	disease/infection	14	types	13	1		1	1	1	disease	14	1	1	ebola	1	3	3	body fluids	6	2	2	washing of hands	7	3	3	division	11	1	1	antibodies	1	3	3	1	2	2	TV	Africa	1	animals	2	humans
								computer	23	structure	6										swine flu	1			food	4			no sneezing/coughing in other person's face	3														internet	America	5			animals
								harmful	12	colour	6																																	newspaper
PANIMA	1	12	2	German	1	Austrian	2	ebola	14	infection	18	11		3	5	1	disease	14	5	5	temperature	6	2	2	body fluids	6	2	2	no sneezing/coughing in other person's face	3	3	3	division	11	1	1	temperature	11	2	2	0	2	2	newspaper	Spain	5		99	humans
								temperature	15								particle				ebola	1																											animals
								disease/infection	14
								particle	6
ANMIRE	1	11	1	German	1	Austrian	7	many in every body	21	everything	29	3		3	1	1		ne	1	1	ebola	1	2	2		ne	1	1		ne	1	1		ne	1	1		ne	1	1	1	1	2	family	USA	5		99	humans
																																																	animals
																																																	bacteria
PIGESE	1	12	1	German	1	Austrian	1	(fast) transmission	18	measures to combat viruses	20	3		3	1	1	disease	14	1	1	ebola	1	3	3	body fluids	6	2	2	surgical mask	9	3	3		ne	1	1	blood cells	5	3	3	1	2	2	TV	Africa	1		99	humans
								disease/infection	14								(fast) transmission	18			influenza	1			air	1											antibodies	1											animals
								influenza	14																																								bacteria
								ebola	14
MOGEPE	1	12	2	German	1	Austrian	2	disease/infection	14	transmission	18	9		3	2	1	disease	14	1	1	ebola	1	2	2	body fluids	6	2	2	vaccination	1	3	3	growth	12	1	1	defence cells	5	1	1	1	1	2	TV	Africa	1	contaminated water	7	humans
								computer	23																				no exchange of body fluids	3																			animals
								ebola	14																																								plants
																																																	fungi
AKCHTH	1	12	1	German	1	Austrian	1	bacteria	8	transmission	18	3		3	1	1	disease	14	1	1	ebola	1	2	2	skin contact	6	3	3	surgical mask	9	4	4	eats bacteria	13	1	1	defence system	8	1	1	1	2	2	TV	Africa	1	animals	2	humans
								disease/infection	14								(fast) transmission	18			plague	2			body fluids	6			vaccination	1														internet					animals
								(fast) transmission	18												influenza	1			air	1			avoidance of /caution during contact with infected persons	3																			plants
								computer	23												AIDS	1																											fungi
																																																	bacteria
KASAAB	1	12	1	German	1	Austrian	10	bacteria	8		ne	3		3	1	1		ne	1	1	diarrhoea	6	1	1	air	1	2	2	hygiene	7	2	2	feeds on host body	13	1	1	immune system	8	2	2	0	1	2	TV	West Africa	2	lack of hygiene	8	humans
								gastroenteritis	15												fungi	4			skin contact	6											blood cells	5						newspaper					animals
																					gastroenteritis	3																						family
MAZODR	2	13	2	Serbian	2	Serbian	1	ebola	14	measures to combat viruses	20	3			1		disease	14	1	1	HIV	1	4	4	skin contact	6	2	2	avoidance of /caution during contact with infected persons	3	1	1		ne	1	1	antibodies	1	4	4	0	1	2	newspaper	Africa	1	lack of hygiene	8	humans
								computer	23								(difficult) treatment	17			ebola	1			air	1			antibiotics	2							leucocytes	5						TV					animals
								disease/infection	14								contagious	18			gastrointestinal virus	1																											plants
								weakness	15																																								bacteria
HANISA	2	13	2	Afghan	6	Afghan	3	ebola	14		ne	3			1		disease	14	1	1	ebola	1	3	3	skin contact	6	2	2	avoidance of /caution during contact with infected persons	3	1	1		ne	1	1	leucocytes	5	3	3	0	2	2	TV	Guinea	3		99	humans
								computer	23								contagious	18			cold	1							antibiotics	2															Liberia	3			animals
																																													South Africa	4			plants
																																																	fungi
SASATH	2	13	2	German	1	Austrian	0	computer	23		ne	1			1		infection	18	1	1	HIV	1	4	4	bacteria	3	2	2	vaccination	1	3	3		ne	1	1	immune system	8	2	2	1	2	2	internet	Africa	1	water	7	humans
								bacteria	8								disease	14			ebola	1			liquids	4			condoms	8														newspaper					animals
								disease/infection	14												herpes	1			air	1			pill (contraception)	8														radio
																					cancer	7			skin contact	6
LUJAPH	2	12	2	German	1	Austrian	0	disease/infection	14	protection	20	8			1		disease	14	1	1	ebola	1	3	3	lack of personal hygiene	7	1	2	surgical mask	9	3	3		ne	1	1	antiviruses	3	1	1	0	2	2	newspaper	Central Africa	4		99	humans
								(fast) transmission	18	measures to combat viruses	20						bacterium	8			pox	1			vaccination	7			washing of hands	7															South Africa	4			animals
																													personal hygiene	7																			bacteria
ARIRPE	2	12	2	German	1	Austrian	ne	computer	23		ne	1			1		disease	14	1	1	ebola	1	3	3	body fluids	6	2	2	vaccination	1	3	3	division	11	1	1		ne	1	1	2	2	2	media	Africa	1	animals	2	humans
								disease/infection	14												HIV	1																											animals
LUWAHE	2	13	2	German	1	Austrian	1		ne	definition	6	9			2		disease	14	1	1	ebola	1	3	3	body fluids	6	2	2		ne	1	1	cell division	11	2	2		ne	1	1	0	1	2	newspaper	South Africa	4	bats	2	humans
																	bacterium	8			tick-borne encephalitis	1																						TV
MAPESI	2	12	2	German	1	Austrian	0	disease/infection	14	protection	20	3			1		disease	14	1	1	ebola	1	2	2	skin contact	6	2	2	protective clothing (gloves, suit etc.)	9	3	3		ne	1	1	defence system	8	1	1	0	1	2	internet	Africa	1		99	humans
								(fast) transmission	18	mode of action	1																																						animals
								computer	23
DOCGAN	2	12	2	Hungarian	4	Austrian	ne	ebola	14	transmission	18	3			1		disease	14	1	1	ebola	1	3	3		ne	1	1		ne	1	1		ne	1	1	blood cells	5	1	1	1	1	2	TV	Africa	1	mosquitos	2	humans
								HIV	13												HIV	1																											animals
NIBITH	2	13	2	German	1	Austrian	0	computer	23	general overview	29	9			2		disease	14	1	1	ebola	1	3	3	body fluids	6	2	2		ne	1	1		ne	1	1		ne	1	1	0	1	2	media	Africa	1		99	humans
								disease/infection	14												HIV	1																											animals
								bacteria	8																																								plants
								ebola	14																																								fungi
JO	2	13	2	English	3	English	0	computer	23		ne	0			1			ne	1	1	ebola	1	2	2	body fluids	6	2	2	stay home/rest	3	3	3		ne	1	1		ne	1	1	2	1	1	ne		99		99	humans
								disease/infection	14																skin contact	6																							animals
																																																	plants
																																																	fungi
EDNUDI	2	13	1	Albanian	2	Austrian	1	disease/infection	14	transmission	18	11			5		disease	14	1	1	swine flu	1	1	1	skin contact	6	2	2	prevention	12	2	2		ne	1	1	blood cells	5	1	1	1	2	2	news	Africa	1	lack of hygiene	8	humans
																	contagious	18			ebola	1			body fluids	6																		internet	Asia	6			animals
																					plague	2																							USA	5
LACLAN	2	13	1	German	1	Austrian	ne	disease/infection	14	incurable viruses	17	3			1			ne	1	1	ebola	1	1	1	skin contact	6	2	2	condoms	8	3	3		ne	1	1		ne	1	1	0	1	2	friends		99		99	humans
								computer	23												HIV	1			body fluids	6																		family					bacteria
																					plague	2																						TV
KRSAHE	2	13	1	German	1	Austrian	0	disease/infection	14	definition	6	0			1			ne	1	1	ebola	1	2	2		ne	1	1	medication	2	1	1		ne	1	1		ne	1	1	1	1	2	TV		99		99	ne
								ebola	14																				vaccination	1														newspaper
								computer	23																																			radio
								doctor	16
								hospital	17
KAKAHE	2	13	1	German	1	Austrian	1	disease/infection	14		ne	3			1		disease	14	1	1	ebola	1	3	3	contaminated material	5	3	3	avoidance of /caution during contact with infected persons	3	3	3		ne	1	1	temperature	11	2	2	0	2	2	newspaper	West Africa	2	animals	2	humans
								temperature	15								antibiotics				temperature	6			body fluids	6																		instagram					animals
								doctor	16												cold	1			close contact with infected persons	6																		TV					plants
								ebola	14																skin contact	6
								antibiotics	17_1
								hospital	17
								death	15
								medication	17
INANHE	2	12	1	German	1	Austrian	0	computer	23	protection	20	8			1		disease	14	1	1	ebola	1	4	4	skin contact	6	2	2	washing of hands	7	3	3	via blood particles	15	1	1		ne	1	1	0	1	2	media	Africa	1	animals	2	humans
								disease/infection	14	origin	25										avian flu	1																							America	5			animals
								ebola	14												influenza	1
PAELMI	2	13	1	German	1	Austrian	2	disease/infection	14	measures to combat viruses	20	3			1		disease	14	1	1	ebola	1	4	4	feces	5	3	3	condoms	8	3	3	multiplication	11	1	1		ne	1	1	99	99	2	newspaper	Africa	1	insects	2	humans
								computer	23								contagious	18			HIV	1			body fluids	6			medication	2														classmates	USA	5			animals
								gastroenteritis	15												diarrhoea	6			animals	2			surgical mask	9																			plants
								ebola	14												gastroenteritis	3
								HIV	13
								nausea	15
LASARO	2	13	1	German	1	Austrian	0	disease/infection	14		ne	3			1			ne	1	1	ebola	1	4	4	body fluids	6	2	2		ne	1	1	eats other cells and particles	13	1	1		ne	1	1	1	2	2	newspaper	Africa	1		99	humans
								ebola	14												coughing	6																						radio					animals
								computer	23												cold	1																						TV					bacteria
								(fast) transmission	18												avian flu	1
																					swine flu	1
YKZÜAL	2	12	1	Turkish	6	Austrian	1	death	15	origin	25	9			2		disease	14	1	1	ebola	1	1	1	contaminated material	5	3	3	washing of hands	7	4	4		ne	1	1		ne	1	1	1	2	2	internet	Africa	1		99	humans
								ebola	14								(potentially) deadly	12			plague	2			body fluids	6			no common use of crockery	4														news					animals
								plague	14								lack of hygiene	19			HIV	1			animals	2			no contact with wild animals	3																			bacteria
								hygiene	20																				personal hygiene	7
								disease/infection	14
								dirt	19
ROMEET	2	12	1	Turkish	6	ne	ne	disease/infection	14	protection	20	1			1		disease	14	1	1	ebola	1	1	1	skin contact	6	2	2	washing of hands	7	3	3		ne	1	1		ne	1	1	0	1	2	friends	Africa	1		99	humans
								ebola	14												plague	2																							America	5			animals
								plague	14
VIMAAN	2	13	1	German	1	Austrian	0	disease/infection	14	types	13	8			1		disease	14	1	1	ebola	1	4	4	food	4	3	3	clean water/food	4	3	3		ne	1	1	defence system	8	1	1	0	2	2	news	Africa	1	animals	2	humans
								disgusting	11	infection	18						(potentially) deadly	12			HIV	1			body fluids	6			condoms	8														family	Spain	5	contaminated food	6	animals
								dirt	19	medication	17										angina	3			close contact with infected persons	6			avoidance of /caution during contact with infected persons	3															gets possibly to Austria	6			plants
								harmful	12	consequences of diseases	15										avian flu	1			liquids	4			medication	2																			fungi
								high incidence rate	18												swine flu	1			mould	7
																					bacterial infection	2
EVGROL	2	11	1	Spanish	5	English	0	bacteria	8		ne	1			1		disease	14	1	1	ebola	1	4	4	contaminated material	5	2	2	avoidance of /caution during contact with infected persons	3	4	4		ne	1	1	immune system	8	2	2	0	1	2	newspaper	Africa	1		99	humans
								disease/infection	14												swine flu	1			body fluids	6			washing of hands	7														TV	USA	5			animals
								(fast) transmission	18												angina	3							no sneezing/coughing in other person's face	3																			plants
								computer	23																																								fungi
								ebola	14																																								bacteria
SOJUST	2	12	1	Croatian	2	Austrian	0	disease/infection	14		ne	0			1		disease	14	1	1	swine flu	1	4	4		ne	1	1	vaccination	1	3	3		ne	1	1		ne	1	1	0	1	2	internet		99		99	humans
								influenza	14												influenza	1																						TV					animals
								ebola	14												ebola	1
								HIV	13												HIV	1
LILISA	2	12	1	German	1	Austrian	13	disease/infection	14		ne	0			1		disease	14	1	1	ebola	1	3	3	skin contact	6	2	2	condoms	8	3	3		ne	1	1		ne	1	1	1	2	2	newspaper	in countries with many epidemics	7		99	humans
								HIV	13												HIV	1			body fluids	6																		radio					animals
								ebola	14																																			TV					plants
								(fast) transmission	18																																								fungi
																																																	bacteria
Noname2	2	11	1	German	1	Austrian	2	HIV	13	everything	29	0			1			ne	1	1	HIV	1	4	4	body fluids	6	2	2	condoms	8	3	3		ne	1	1		ne	1	1	0	1	2	TV	Africa	1	water	7	humans
								ebola	14												AIDS	1																											animals
																					ebola	1																											plants
																																																	bacteria
JUKAGE	2	12	1	German	1	Austrian	0	computer	23	origin	25	3			1		transmits diseases	30	1	1		ne	1	1	contaminated material	5	2	2	washing of hands	7	3	3		ne	1	1	blood cells	5	1	1	0	1	2	newspaper	Africa	1		99	humans
								toxic	12																body fluids	6			no sneezing/coughing in other person's face	3														TV	America	5			animals
								blood	18																																								plants
LEUSMI	2	12	1	German	1	Austrian	0	computer	23		ne	3			1		transmits toxic substances	30	1	1	ebola	1	4	4	body fluids	6	2	2	washing of hands	7	3	3	division	11	1	1	defence system	8	1	1	0	1	2	classmates	America	5		99	humans
								disease/infection	14												HIV	1			contaminated material	5																							animals
								rubella	14												cancer	7																											plants
								coughing	15												influenza	1																											fungi
																					rubella	1																											bacteria
LAPEHA	2	12	1	German	1	Austrian	0	disease/infection	14		ne	1			1			ne	1	1	ebola	1	2	2	body fluids	6	2	2	avoidance of /caution during contact with infected persons	3	3	3		ne	1	1	immune system	8	2	2	0	1	2	media	Africa	1	dirt	9	humans
								(fast) transmission	18																skin contact	6																					lack of hygiene	8	animals
								short duration of illness	14																																								plants
								ebola	14																																								fungi
																																																	bacteria
AVNASE	2	12	1	Turkish	6	Bulgarian	ne	ebola	14		ne	0			1		disease	14	1	1	ebola	1	2	2		ne	1	1		ne	1	1		ne	1	1		ne	1	1	0	1	2	internet	Africa	1	animals	2	humans
																	(fast) transmission	18																										news					animals
MEKARO	2	12	1	German	1	Austrian	0	disease/infection	14		ne	11			5		disease	14	1	1	ebola	1	4	4	body fluids	6	2	2	washing of hands	7	3	3		ne	1	1	antibodies	1	3	3	1	2	2	TV	Africa	1		99	humans
								coughing	15												influenza	1			air	1																		newspaper					animals
								ebola	14												coughing	6																											plants
								cold	14												cold	1
								computer	23
JOULER	2	12	1	German	1	Austrian	ne	(fast) transmission	18	protection	20	11			5			ne	1	1	ebola	1	2	2	air	1	2	2		ne	1	1		ne	1	1		ne	1	1	0	1	2	family	Africa	1		99	humans
								death	15																																								animals
JIHOYI	2	12	1	Chinese	6	Austrian/Chinese	1	bacteria	8	origin	25	11			5		disease	14	1	1	measles	1	2	2	body fluids	6	1	1	healthy diet (vitamines etc.)	11	1	1		ne	1	1	leucocytes	5	3	3	1	1	1	ne	Africa	1		99	humans
								harmful	12																immunodeficiency	7			sports	11																			animals
								computer	23																																								plants
																																																	fungi
BICLRE	2	12	1	German	1	Austrian	3	disease/infection	14		ne	4			1			ne	1	1	ebola	1	3	3	body fluids	6	2	2	condoms	8	3	3		ne	1	1		ne	1	1	0	2	2	ne	South Africa	4		99	humans
								evil	11												cold	1			air	1			surgical mask	9																			animals
								(fast) transmission	18												coughing	6																											plants
								annoying	11																																								fungi
FAAMAH	2	12	1	Arabian	6	Austrian	4	disease/infection	14	mode of action	1	4			1		disease	14	1	1	ebola	1	3	3	body fluids	6	2	2	personal hygiene	7	3	3		ne	1	1		ne	1	1	1	1	2	TV	South Africa	4		99	humans
								harmful	12								(difficult) treatment	17			temperature	6			skin contact	6			avoidance of /caution during contact with infected persons	3																			animals
								(fast) transmission	18												gastrointestinal virus	1																											plants
								pain	15																																								fungi
								death	15
GLANRO	2	12	1	German	1	Austrian	4	danger	12	protection	20	8			1		disease	14	1	1	temperature	6	3	3	skin contact	6	2	2	surgical mask	9	4	4	attacks organs	1	1	1	blood cells	5	1	1	1	2	2	newspaper	Africa	1	dirt	9	humans
								disease/infection	14								(potentially) deadly	12			ebola	1			body fluids	6			quarantine	3							defence system	8						flyers					animals
								pain	15								contagious	18			coughing	6			close contact with infected persons	6			avoidance of /caution during contact with infected persons	3																			plants
								(fast) transmission	18												gastrointestinal virus	1			dirt	5
								disgusting	11
								computer	23
								(difficult) treatment	16
								pain	15
								wound	18
								death	15
AMMUES	2	13	1	Bosnian	2	Austrian	2	disease/infection	14	mode of action	1	4			1		disease	14	1	1	ebola	1	1	1		ne	1	1	protective clothing (gloves, suit etc.)	9	3	3		ne	1	1	blood cells	5	1	1	1	1	2	newspaper	Africa	1	contact with infected person	5	humans
								cold	14												plague	2																						TV					animals
								(fast) transmission	18												cancer	7																											bacteria
																					cold	1
PABEJÖ	2	12	2	German	1	Austrian	0	ebola	14	ebola	14	3			1		disease	14	1	1	ebola	1	4	4	liquids	4	3	3	protective clothing (gloves, suit etc.)	9	3	3	attacks organs	1	1	1	immune system	8	2	2	1	2	2	TV	Africa	1	water	7	humans
								computer	23	diseases	14										angina	3			animals	2																		radio					animals
								disease/infection	14	treatment	17										cancer	7			air	1																		newspaper					bacteria
								death	15																skin contact	6
								quarantine	20
								animal	19
MASAKU	2	12	2	German	1	Austrian	1	ebola	14	ebola	14	3			1		disease	14	1	1	ebola	1	4	4	liquids	4	3	3	protective clothing (gloves, suit etc.)	9	3	3	attacks organs	1	1	1	immune system	8	2	2	1	2	2	TV	Africa	1	water	7	humans
								computer	23												angina	3			animals	2			washing of hands	7														radio					animals
								disease/infection	14												influenza	1			air	1																		newspaper					bacteria
								quarantine	20																skin contact	6																		news
AMSEAH	2	12	2	Bosnian	2	Austrian	0	computer	23	origin	25	11			5		disease	14	1	1	ebola	1	2	2	skin contact	6	2	2		ne	1	1		ne	1	1		ne	1	1	1	2	2	TV	Africa	1		99	humans
								ebola	14																																								animals
								death	15																																								bacteria
OHAMAH	2	12	2	Arabian	6	Austrian	4	disease/infection	14	origin	25	1			5		disease	14	1	1	ebola	1	3	3	skin contact	6	2	2	avoidance of /caution during contact with infected persons	3	3	3	sexually	11	1	1	bacteria	12	1	1	1	1	2	newspaper	Africa	1	mosquitos	2	humans
								death	15	measures to combat viruses	20						(potentially) deadly	12			cancer	7																						TV					animals
																																																	plants
GESUAL	2	12	2	German	1	Austrian	0	ebola	14	origin	25	11			5		disease	14	1	1	ebola	1	3	3	skin contact	6	2	2	quarantine	3	3	3	sexually	11	1	1	blood cells	5	1	1	1	1	2	TV	Africa	1	mosquitos	2	humans
								computer	23												cancer	7							protective clothing (gloves, suit etc.)	9														newspaper					animals
								death	15
BEMIRA	4	13	2	German	1	Austrian	2	(fast) transmission	18	mode of action	1	5			1		disease	14	1	1		ne	1	1	air	1	2	2	medication	2	1	1	cell division	11	2	2	antiviruses	3	1	1	0	2	2	newspaper	Africa	1		99	humans
								disease/infection	14																				antibiotics	2														TV					animals
								bacteria	8																																								fungi
																																																	bacteria
MAGEBE	4	12	1	German	1	Austrian	2	disease/infection	14	types	13	3			1		disease	14	1	1	temperature	6	3	3	body fluids	6	2	2	healthy diet (vitamines etc.)	11	3	3	attacks cells	1	1	1	defence system	8	1	1	1	2	2	newspaper	South Africa	4	burial rites	5	humans
								harmful	12	origin	25										cold	1							sports	11														internet					animals
								cold	14	consequences of diseases	15										coughing	6							no exchange of body fluids	3														radio					bacteria
								bacteria	8												ebola	1
								ebola	14
								computer	23
LARICL	4	14	2	English	3	Austrian	0	death	15	transmission	18	6			1		unhealthy alteration in body	12	1	1	ebola	1	2	2	body fluids	6	2	2	no exchange of body fluids	3	3	3		ne	1	1		ne	1	1	1	1	2	friends	Africa	1		99	humans
								computer	23												coughing	6																											animals
								ebola	14												temperature	6
								pain	15
LIKAGE	4	12	1	German	1	Austrian	0	disease/infection	14	origin	25	3			1		pre-disease stage	6	1	1	ebola	1	2	2	body fluids	6	2	2		ne	1	1		ne	1	1	defence system	8	1	1	0	1	2	newspaper	Africa	1	animals	2	humans
								(high number of) different viruses	13												temperature	6			skin contact	6																							animals
																																																	plants
ANELJO	4	12	1	German	1	Austrian	0	harmful	12	origin	25	3			1		disease	14	1	1	cancer	7	4	4	body fluids	6	2	2	avoidance of /caution during contact with infected persons	3	3	3		ne	1	1	defence system	8	1	1	0	1	2	newspaper	Africa	1		99	humans
								computer	23	structure	6						(potentially) deadly	12			ebola	1																						radio					animals
								disease/infection	14	transmission	18										coughing	6																						TV					fungi
								bacteria	8												influenza	1																						acquaintances					bacteria
MANACH	4	12	2	Arabian	6	Austrian	0	plague	14	origin	25	3			1		bacterium	8	1	1	ebola	1	1	1	body fluids	6	2	2		ne	1	1	eggs which are laid into host body	15	1	1	defence system	8	1	1	0	2	2	internet	Africa	1	body fluids	4	humans
								ebola	14	types	13						contagious	18			plague	2																						newspaper	Asia	6			animals
								disease/infection	14												leprosy	2																						radio					plants
								allergies	14																																			media
								iodine	17
								(fast) transmission	18
								death	15
								toxic	12
								leprosy	14
CAMAHE	4	12	1	German	1	Austrian	2	dangerous	12	protection	20	3			1		bacterium	8	1	1	ebola	1	1	1	body fluids	6	2	2	no sneezing/coughing in other person's face	3	3	3	eats increasingly more	13	1	1	defence system	8	1	1	0	1	2	newspaper	Africa	1	animals	2	humans
								disease/infection	14								(fast) transmission	18			scarlet fever	2																						school					animals
TIRIPE	4	12	2	German	1	Austrian/Swiss	0	ebola	14		ne	0			1		disease	14	1	1	ebola	1	2	2	body fluids	6	2	2	personal hygiene	7	2	2		ne	1	1		ne	1	1	0	1	2	TV	Africa	1	body fluids	4	humans
								death	15																skin contact	6																		newspaper					animals
								disease/infection	14																																								fungi
								blood	18
								pain	15
LOJENI	4	12	1	Bulgarian	4	Austrian	1	bacteria	8	ebola	14	10	[one correct retrovirus, one bacterium-like drawing]		3		(potentially) deadly	12	1	1	ebola	1	3	3	body fluids	6	2	2	healthy diet (vitamines etc.)	11	1	1		ne	1	1	defence system	8	1	1	1	1	2	news	Africa	1		99	humans
								death	15	medication	17						very little animal	8			rotavirus	1																											animals
								temperature	15																																								fungi
								inflammation	15
MASUMI	4	13	1	German	1	Austrian	0	disease/infection	14	protection	20	0			1		disease	14	1	1	ebola	1	2	2	body fluids	6	1	1	washing of hands	7	3	3		ne	1	1		ne	1	1	1	1	2	newspaper	Africa	1	contaminated water	7	humans
								(fast) transmission	18	treatment	17														bacteria	3																		radio			lack of hygiene	8
								hygiene	20																																			TV
								death	15																																			school
MAMAHA	4	12	1	German	1	Austrian	0	disease/infection	14	origin	25	11			5		disease	14	1	1	temperature	6	3	3	body fluids	6	2	2	stay home/rest	3	3	3	multiplication	11	1	1	antiviruses	3	1	1	0	1	2	internet	Africa	1		99	humans
								(high number of) different viruses	13												cold	1																						TV					animals
																					influenza	1
LOANKN	4	13	1	German	1	Austrian	1	dangerous	12		ne	3			1		disease	14	1	1	coughing	6	3	3	body fluids	6	2	2	no exchange of body fluids	3	3	3		ne	1	1	immune system	8	2	2	0	2	2	news	West Africa	2	body fluids	4	humans
								disease/infection	14												cold	1																						family					Tier
								(fast) transmission	18												ebola	1																											fungi
KASAGÜ	4	12	1	German	1	Austrian	0	disease/infection	14	protection	20	3			1		disease	14	1	1	chickenpox	1	3	3	close contact with infected persons	6	2	2	avoidance of /caution during contact with infected persons	3	3	3		ne	1	1		ne	1	1	1	1	2	newspaper	Africa	1	lack of hygiene	8	humans
								(fast) transmission	18	transmission	18						contagious	18			ebola	1																						radio					animals
LEFRUL	4	13	1	German	1	Austrian	0	disease/infection	14	structure	6	3			1		disease	14	1	1		ne	1	1	skin contact	6	2	2	strengthening immune system	11	1	1		ne	1	1	temperature	11	1	1	0	1	2	radio	Africa	1	water	7	humans
								bacteria	8																												mucus	8						newspaper			animals	2	animals
								(fast) transmission	18																												coughing	11
								death	15																												cold	11
MAISGE	4	13	1	German	1	Austrian	1	disease/infection	14	types	13	3			1		disease	14	1	1		ne	1	1	body fluids	6	2	2	washing of hands	7	3	3		ne	1	1	immune system	8	2	2	1	2	2	school	Africa	1	animals	2	humans
								saliva	18	prevention	20																		healthy diet (vitamines etc.)	11														news			plants	6	animals
								nausea	15	treatment	17
								tumor	15	dangerous viruses	28
MAMAWA	4	12	2	German	1	Austrian	0	computer	23		ne	2			1		bacterium	8	1	1	diarrhoea	6	3	3	body fluids	6	3	3	use of disinfectant	6	3	3		ne	1	1	immune system	8	2	2	0	1	2	newspaper	Africa	1	monkeys	2	humans
								disease/infection	14												ebola	1			skin contact	6			washing of hands	7														TV					animals
								influenza	14												influenza	1			contaminated material	5																		school					plants
																																																	fungi
																																																	bacteria
NEBITH	4	12	2	German	1	Austrian	0	disease/infection	14		ne	3			2			ne	1	1	ebola	1	2	2	skin contact	6	2	2	protective clothing (gloves, suit etc.)	9	3	3		ne	1	1		ne	1	1	1	1	2	newspaper	Africa	1		99	humans
																																												TV					animals
																																																	fungi
																																																	bacteria
PAGAER	4	12	1	German	1	Austrian	0	harmful	12	infection	18	1			1			ne	1	1	cancer	7	2	2	bacteria	3	1	1	use of disinfectant	6	3	3		ne	1	1		ne	1	1	0	1	2	media	Africa	1		99	humans
										spread in body	5																																						animals
																																																	plants
																																																	fungi
MISACH	5	13	2	German	1	Austrian	4	ebola	14	ebola	14	9		9	2	2	particle causing body injuries	6	5	5	ebola	1	2	1	body fluids	6	2	2	protective clothing (gloves, suit etc.)	9	3	3		ne	1	1	immune system	8	2	2	1	2	2	school	Africa	1		99	humans
								avian flu	14												plague	2			skin contact	6			surgical mask	9														newspaper					animals
								computer	23												PAX 12	9			bacteria	3			contraception	8																			bacteria
								HIV	13												avian flu	1
								plague	14												HIV	1
OLUSGU	5	13	2	German	1	Austrian/German	1	ebola	14	everything	29	9		9	2	2	disease	14	3	3	ebola	1	1	1	air	1	3	3	hygiene	7	2	2		ne	1	1	antiviruses	3	1	1	2	1	2	news	Africa	1		99	humans
								avian flu	14								contagious	18			plague	2			liquids	4																							bacteria
								plague	14								antibiotics non-efficient	17_1			avian flu	1			skin contact	6
								computer	23
USISOG	5	12	2	German	1	Austrian	0	ebola	14	origin	25	7		6	1	1	disease	14	1	1	ebola	1	1	1	liquids	4	3	3	avoidance of /caution during contact with infected persons	3	3	3	destroys genetic material	10	1	1		ne	1	1	1	1	2	school	Africa	1	monkeys as food	6	humans
								plague	14								destroys genetic material	1			influenza	1			air	1			washing of hands	7														library			fruit bats as food	6	animals
								influenza	14												plague	2			animals	2																		radio					bacteria
								computer	23
COSOWO	5	12	1	German	1	Austrian	1	computer	23	mode of action	1	3		3	1	1	disease	14	1	1	chickenpox	1	4	4	body fluids	6	2	2	no sneezing/coughing in other person's face	3	3	3		ne	1	1	erythrocytes	5	1	1	1	2	2	school	Africa	1		99	humans
								disease/infection	14												ebola	1							washing of hands	7														radio
																					measles	1
																					mumps	1
JOBIJO	5	12	1	German	1	Austrian	2	disease/infection	14	why no medication	17	3		3	1	1	disease	14	1	1	ebola	1	1	1	body fluids	6	2	2	no exchange of body fluids	3	3	3	division	11	1	1	leucocytes	5	3	3	1	1	2	school	Africa	1	animals as food	6	humans
								incurable	17	definition	6						incurable	17			HIV	1																						newspaper					animals
								ebola	14												plague	2																											fungi
								computer	23
PHISIMA	5	13	2	German	1	Austrian	1	ebola	14		ne	9			2		disease	14	5	5	acute respiratory distress syndrome	6	4	1	skin contact	6	2	2	no sneezing/coughing in other person's face	3	3	3		ne	1	1	immune system	8	2	2	2	1	2	newspaper	Africa	1		99	humans
								plague	14								(potentially) deadly	12			bleedings	6			body fluids	6			protective clothing (gloves, suit etc.)	9														news					animals
								computer	23								non-living	10			ebola	1																						friends
								avian flu	14												plague	1
																					avian flu	1
ALSAJÖ	5	12	2	German	1	Austrian	1	computer	23	origin	25	9			2		disease	14	1	1	ebola	1	4	4	skin contact	6	2	2	protective clothing (gloves, suit etc.)	9	4	4		ne	1	1	blood cells	5	1	1	1	2	2	school	Africa	1	animals	2	humans
								influenza	14												HIV	1			air	1			surgical mask	9														radio					animals
								ebola	14												plague	2			body fluids	6			washing of hands	7																			bacteria
								plague	14												influenza	1			bacteria	3
								disease/infection	14												avian flu	1
																					swine flu	1
FLPEGE	5	12	2	German	1	Austrian	2	ebola	14	treatment	17	9			2		disease	14	3	3	ebola	1	3	3	body fluids	6	2	2	protective clothing (gloves, suit etc.)	9	4	4		ne	1	1	leucocytes	5	3	3	1	2	2	newspaper	Africa	1		99	humans
								avian flu	14	types	13						virus ≠ bacteria	9			avian flu	1			skin contact	6			surgical mask	9																			animals
								computer	23																				washing of hands	7																			fungi
								death	15																				avoidance of /caution during contact with infected persons	3
								pain	15
								Africa	21
SEALME	5	13	1	Turkish	6	Austrian	0	computer	23	treatment	17	3			1		evil	11	1	1	cold	1	3	3	body fluids	6	2	2	washing of hands	7	3	3		ne	1	1		ne	1	1	2	1	2	newspaper	Africa	1		99	humans
								(fast) transmission	18												influenza	1																						radio					animals
																																												school					bacteria
MOMAJA	5	13	1	Latvian	4	Latvian	0	computer	23	origin	25	3			1		dangerous	12	1	1	plague	2	1	1	body fluids	6	3	3	avoidance of /caution during contact with infected persons	3	3	3		ne	1	1		ne	1	1	2	1	2	family	Africa	1		99	humans
								disease/infection	14												ebola	1			skin contact	6																		school
																									close contact with infected persons	6
EMANMA	5	12	1	German	1	Austrian	0	computer	23	transmission	18	3			1		disease	14	1	1	avian flu	1	4	4	animals	2	1	1	healthy diet (vitamines etc.)	11	3	3		ne	1	1		ne	1	1	2	1	2	school	Africa	1	animals	2	humans
								influenza	14	origin	25										ebola	1			spontaneous creation	7			avoidance of /caution during contact with infected persons	3														news					animals
								disease/infection	14												swine flu	1																						newspaper					bacteria
								bacteria	8												influenza	1
ELMOMI	5	13	1	Romanian	4	Austrian	0	computer	23	treatment	17	3			1		evil	11	1	1	cold	1	3	3	body fluids	6	2	2	washing of hands	7	3	3		ne	1	1		ne	1	1	2	1	2	TV	Africa	1		99	humans
								disease/infection	14												influenza	1			skin contact	6																		newspaper					animals
								(fast) transmission	18												coughing	6																						radio					bacteria
																																												school
FLANLE	5	13	2	German	1	Austrian	1	gencode which changes cell structure	1	one medication against all viruses?	17	3			1		evil	11	1	1	ebola	1	2	2	air	1	2	2	surgical mask	9	3	3		ne	1	1	antibodies	1	3	3	0	1	2	social media	Africa	1		99	humans
																									liquids	4			washing of hands	7																			animals
ANBRRO	3	13	1	German	1	Austrian	1	incurable	17	medication	17	3			1		disease	14	5	5	coughing	6	4	4	body fluids	6	2	2	washing of hands	7	3	3	infects cell	3	3	3	temperature	11	2	2	1	2	2	school	Africa	1	monkeys	2	humans
								no living organism	10	reactions of body	3						(difficult) treatment	17			HIV	1			skin contact	6							cell replicates virus	8			sweating	8									open wound	10	animals
																	no living organism	10			influenza	1
																					cold	1
																					ebola	1
PSSSDS	3	12	2	German	1	Austrian	5	disease/infection	14	origin	25	3			1		aggressive cell	8	1	1	bronchitis	3	4	4	skin contact	6	3	3	condoms	8	4	4	cell division	11	2	2	immune system	8	2	2	2	2	2	TV	East Africa	4	contaminated water	7	humans
								death	15	reasons for virus attack	18										coughing	6			body fluids	6			no exchange of body fluids	3														internet					animals
								bronchitis	14												cancer	7			air	1			no common use of crockery	4														family					plants
								coughing	15												bellyache	6			contaminated material	5			avoidance of public toilets	4																			bacteria
								heart failure	15												cold	1
								warmth	26
								throat	15
RINGGIUM	3	12	1	German	1	Austrian	2	food	19	protection	20	3			1		no living organism	10	5	5	cold	1	4	4	body fluids	6	2	2	condoms	8	3	3	pumps genes into cell	4	3	3	temperature	11	2	2	2	1	2	newspaper	Africa	1		99	humans
								disease/infection	14	treatment	17						heat unstable	6			influenza	1							avoidance of /caution during contact with infected persons	3			cell re-programmed to produce viruses	8										school					animals
								ebola	14	ebola	14										ebola	1																						radio
								influenza	14												HIV	1																						internet
								cold	14																																			TV
THSOCH	3	13	2	German	1		0	disease/infection	14	ebola	14	9			2		disease	14	1	1	ebola	1	3	3	air	1	2	2		ne	1	1		ne	1	1		ne	1	1	2	1	2	newspaper	Africa	1	animals	2	humans
								death	15								little organism	8			HIV	1																						TV					animals
								quarantine	20																																			radio
																																												internet
NIBRRÜ	3	13	2	German	1	Austrian	1	disease/infection	14	origin	25	3			1		evil	11	5	5	ebola	1	3	3	air	1	3	3		ne	1	1	changes genetic material of host cell	5	3	3	antibodies	1	3	3	1	2	2	newspaper	Africa	1	food	6	humans
								partially undiscovered	24	structure	6						no living organism				influenza	1			skin contact	6							cell re-programmed to produce viruses	8			immune system	8						TV			wound	10	animals
								death	15	size	7						spikes				cold	1			body fluids	6																		internet
								dangerous	12								no feeding				HIV	1			contaminated material	5																		school
								no living organism	10												malaria	5			food	4																		family
								no feeding	6																																			flyer
								spikes	6																																			acquaintances
								very small	7
								change of host DNA	1
								proliferation in host/host cells	4
								(difficult) treatment	16
PELSM	3	13	1	German	1	Austrian	0	disease/infection	14	definition	6	1			1		disease	14	1	1	ebola	1	3	3	skin contact	6	2	2	personal hygiene	7	2	2		ne	1	1		ne	1	1	0	1	2	media	Africa	1		99	humans
										mode of action	1										gastrointestinal virus	1			body fluids	6																							animals
BSF	3	12	1	Croatian	2	Austrian	1	disease/infection	14	definition	6	1			1		disease	14	1	1	influenza	1	2	2	skin contact	6	2	2		ne	1	1		ne	1	1		ne	1	1	0	1	2	TV	Africa	1		99	humans
								computer	23																																				Spain	5			animals
																																																	plants
																																																	fungi
MAPERO	3	12	2	German	1	Austrian	0	disease/infection	14	definition	6	7			1		disease	14	1	1	ebola	1	3	3	air	1	2	2	hygiene	7	3	3		ne	1	1		ne	1	1	1	1	2	internet	Australia	6	lack of hygiene	8	humans
								computer	23								(potentially) deadly	12			influenza	1			skin contact	6			avoidance of /caution during contact with infected persons	3																			animals
								death	15																bacteria	3																							plants
								evil	11																																								fungi
								unexpected	26
								cunning	11
MAANMA	3	12	2	German	1	Austrian	0		ne		ne	6			1		evil	11	1	1	rabies	1	2	2	body fluids	6	2	2		ne	1	1		ne	1	1		ne	1	1	0	1	2	TV	Africa	1		99	animals
																																																	fungi
LURAMA	3	13	2	German	1	Austrian	1	computer	23	ebola	14	4			1			ne	1	1	ebola	1	3	3		ne	1	1	quarantine	3	3	3		ne	1	1		ne	1	1	1	1	2	newspaper	America	5		99	humans
																					HPV	1																						TV					animals
																																												internet					plants
																																																	fungi
LMS	3	12	1	German	1	Austrian	1	disease/infection	14	is ebola a virus?	26	3			1			ne	1	1	influenza	1	2	2	body fluids	6	2	2	condoms	8	3	3		ne	1	1		ne	1	1	1	1	2	radio	Africa	1		99	humans
																													avoidance of /caution during contact with infected persons	3														TV					animals
																																																	bacteria
ALBEDI	3	12	2	German	1	Austrian	1	disease/infection	14	mode of action	1	9			2		bacterium	8	1	1	ebola	1	4	4	skin contact	6	2	2	vaccination	1	3	3		ne	1	1	defence system	8	1	1	2	1	2	TV	Africa	1	animals	2	humans
								pain	15	dangers	15										cold	1							clean water/food	4																			animals
								death	15												influenza	1
LUKAMA	3	12	2	German	1	Austrian	1	ebola	14		ne	9	[octopus-like drawing]		1		annoying	11	1	1	ebola	1	3	3	skin contact	6	3	3	protective clothing (gloves, suit etc.)	9	3	3		ne	1	1	leucocytes	5	3	3	0	1	2	newspaper	Africa	1		99	humans
								death	15												cold	1			air	1																							animals
								incurable	17																liquids	4
								(high number of) different viruses	13																body fluids	6
ANMOWA	3	12	2	German	1	Austrian	2	disease/infection	14	types	13	9			2		no living organism	10	5	5	ebola	1	2	2		ne	1	1	vaccination	1	3	3	fills cell with DNA	4	1	2	sneezing	11	1	1	2	1	2	TV	Central Africa	4		99	humans
								incurable	17								(difficult) treatment	17											avoidance of /caution during contact with infected persons	3																			animals
								ebola	14																				hygiene	7
JOKLACHRI	3	12	2	German	1	Austrian	2	no living organism	10		ne	11			5		no living organism	10	5	5	ebola	1	2	2	body fluids	6	2	2	vaccination	1	3	3	infects cell	3	2	2		ne	1	1	2	1	2	TV	Central Africa	4		99	humans
								no metabolism	10								disease	14											hygiene	7			fills cell with DNA	4															animals
																	no metabolism	6															host cell bursts	10
ABCHAB	3	12	2	German	1	Austrian	1	disease/infection	14	origin	25	3			1		disease	14	1	1	cold	1	2	2	air	1	3	3	condoms	8	3	3		ne	1	1		ne	1	1	0	1	2	newspaper	Africa	1		99	humans
								hygiene	20												coughing	6			body fluids	6			washing of hands	7																			animals
																									skin contact	6																							plants
																																																	fungi
URA	3	13	2	German	1	Austrian	0	disease/infection	14	infection	18	9			2		disease	14	1	1	ebola	1	3	3	skin contact	6	2	2	healthy diet (vitamines etc.)	11	1	1		ne	1	1	immune system	8	2	2	1	2	2	internet	Africa	1		99	humans
								influenza	14												influenza	1			body fluids	6																							animals
								pain	15																																								plants
																																																	fungi
FORZ	3	12	2	Ukrainian	4	Ukrainian	1	computer	23	consequences of diseases	15	11			5			ne	1	1	ebola	1	1	1	body fluids	6	2	2		ne	1	1		ne	1	1		ne	1	1	0	2	2	everywhere	Africa	1		99	humans
																					plague	2																							USA	5			animals
PIPKA	3	12	2	German	1	Austrian	0	disease/infection	14		ne	1			1		disease	14	1	1	cold	1	2	2	body fluids	6	2	2	condoms	8	4	4	division	11	1	1	defence system	8	1	1	1	1	2	TV	Africa	1	animals as food	6	humans
								death	15												coughing	6			contaminated material	5			washing of hands	7														newspaper			animals	2	animals
								(difficult) treatment	16																				protective clothing (gloves, suit etc.)	9														school
								computer	23
LULAMI	3	14	2	Crotian	2	Austrian	1	disease/infection	14	treatment	17	0			1		disease	14	1	1	ebola	1	1	1	skin contact	6	2	2	protective clothing (gloves, suit etc.)	9	3	3		ne	1	1		ne	1	1	1	1	2	news	Africa (Nigeria)	3		99	humans
																					plague	2			body fluids	6																							animals
																																																	bacteria
JOCLCH	3	12	2	German	1	German	1	computer	23	everything	29	6			1		destructive	12	1	1	ebola	1	2	2	skin contact	6	2	2		ne	1	1	division	11	1	1		ne	1	1	1	1	2	TV	Sierra Leone	3		99	humans
								ebola	14																body fluids	6																							animals
DADA1111	3	12	2	German	1	Austrian	2	disease/infection	14	ebola	14	9			2		(potentially) deadly	12	1	1	ebola	1	3	3	body fluids	6	2	2	protective clothing (gloves, suit etc.)	9	3	3		ne	1	1		ne	1	1	1	2	2	news	Africa (Nigeria)	3		99	humans
								death	15												yellow fever	1																											animals
								pain	15																																								plants
																																																	fungi
DAEGED	5	12	1	Albanian	2	Albanian	0	disease/infection	14	prevention	20	4			1		disease	14	1	1	ebola	1	1	1	body fluids	6	2	2	no sneezing/coughing in other person's face	3	3	3		ne	1	1	defence system	8	1	1	1	2	2	TV	Africa	1	animals	2	humans
								death	15	identification	16										influenza	1																									animals	2	animals
								computer	23	treatment	17										plague	2																											fungi
																																																	bacteria
LACLTH	5	13	1	German	1	Austrian	0	disease/infection	14	measures to combat viruses	20	2			1		disease	14	1	1	chickenpox	1	4	4	body fluids	6	2	2	impossible	13	1	1		ne	1	1	defence system	8	1	1	0	2	2	news	Africa	1	wound	10	humans
								death	15	eradication	17						contagious	18			cancer	7			air	1			medication	2														newspaper	USA	5	dirt	9	animals
								computer	23												ebola	1																						TV					plants
								pain	15												cell phone virus	9																											fungi
CHEVWO	5	12	1	German	1	Austrian	0	disease/infection	14	everything	29	0			1		disease	14	1	1	coughing	6	2	2	skin contact	6	2	2	avoidance of /caution during contact with infected persons	3	3	3		ne	1	1	temperature	11	2	2	0	2	2	newspaper	America	5		99	humans
								bacteria	8	ebola	14										cold	1																						TV					animals
								cold	14												infectious disease	8																											plants
VIKAKL	5	12	1	German	1	Austrian	1	bacteria	8	infection	18	3			1		disease	14	1	1	gastrointestinal virus	1	2	2	food	4	2	2	clean water/food	4	3	3	sedimentation	15	1	1	bacteria	12	1	1	1	1	2	radio	Africa	1	lack of hygiene	8	humans
								hygiene	20								(fast) transmission	18							body fluids	6							growth	12											Asia	6			animals
								disease/infection	14																								division	11															plants
								gastroenteritis	15
SOSUDR	5	12	1	Croatian	2	Austrian	0	computer	23		ne	1			1		bacterium	8	1	1	ebola	1	3	3	body fluids	6	2	2	personal hygiene	7	3	3	division	11	1	1		ne	1	1	1	2	2	friends	Africa	1	toilet	8	humans
								disease/infection	14								disease	14			chickenpox	1			contaminated material	5			surgical mask	9																			animals
																													prevention	12																			bacteria
MAMAMA	5	13	1	German	1	Austrian	0	ebola	14	ebola	14	0			1		disease	14	1	1	cold	1	4	3	skin contact	6	2	2	avoidance of /caution during contact with infected persons	3	3	3		ne	1	1	vomitus	11	1	1	0	1	1	ne	America	5		99	humans
								disease/infection	14												influenza	1																											animals
								temperature	15												temperature	6																											plants
								cold	14												ebola	1																											fungi
								influenza	14																																								bacteria
LIVEMA	5	12	1	German	1	Austrian	0	ebola	14	everything	29	4			1		disease	14	1	1	influenza	1	3	2	body fluids	6	2	2	avoidance of /caution during contact with infected persons	3	3	3		ne	1	1		ne	1	1	0	1	2	radio	USA	5		99	humans
								computer	23												pertussis	2							surgical mask	9																			animals
								disease/infection	14												chickenpox	1
																					cancer	7
																					ebola	1
LAMA	5	12	1	German	1	Austrian	0	disease/infection	14	everything	29	3			1		disease	14	1	1	influenza	1	4	4	body fluids	6	2	2	avoidance of /caution during contact with infected persons	3	3	3	duplication	11	1	1	leucocytes	5	3	3	1	2	2	TV	Africa	1		99	humans
								influenza	14								bacterium	8			HIV	1			contaminated material	5			washing of hands	7																			animals
								ebola	14												ebola	1																											fungi
								HIV	13
								bacteria	8
JOIVSC	5	12	2	Croatian	2	Austrian	1	swine flu	14		ne	0			1			ne	1	1	ebola	1	3	3	body fluids	6	2	2	surgical mask	9	3	3		ne	1	1		ne	1	1	1	2	2	TV	Nigeria	3		99	humans
								computer	23												swine flu	1																						facebook					animals
								disease/infection	14																																								plants
SAMADA	5	13	2	German	1	Austrian	6	computer	23		ne	1			1		disease	14	1	1	coughing	6	4	4	body fluids	6	2	2	surgical mask	9	3	3	division	11	1	1	defence system	8	1	1	1	1	2	TV	Northeast Africa	4	bird as food	6	humans
								disease/infection	14												cold	1							washing of hands	7														newspaper					animals
								dangerous	12												sore throat	6
																					ebola	1
																					influenza	1
ALNESA	5	12	2	Croatian	2	Austrian	0	ebola	14	everything	29	1			1		disease	14	1	1	HIV	1	3	3	body fluids	6	2	2	surgical mask	9	3	3		ne	1	1	bacteria	12	1	1	0	2	2	newspaper	Nigeria	3		99	humans
								HIV	13								(fast) transmission	18			ebola	1																						internet					animals
																																												news					plants
																																																	fungi
																																																	bacteria
ALKAHE	5	12	2	German	1	Austrian/American	1	disease/infection	14		ne	2			1			ne	1	1		ne	1	1	body fluids	6	2	2		ne	1	1		ne	1	1		ne	1	1	0	1	2	newspaper	Africa	1	animals	2	humans
								computer	23																																			news					animals
REPEMA	5	13	1	German	1	Austrian	0	disease/infection	14	mode of action	1	3			1		disease	14	1	1	influenza	1	3	3	body fluids	6	2	2	healthy diet (vitamines etc.)	11	3	3		ne	1	1	defence system	8	1	1	0	1	2	newspaper	USA	5		99	humans
								rest	17								contagious	18			ebola	1			skin contact	6			avoidance of /caution during contact with infected persons	3														news					animals
																																																	fungi
																																																	bacteria
FAROTH	5	12	2	German	1	Austrian	0	influenza	14	symptoms	15	3			1		particle	6	5	5	influenza	1	3	3	contaminated material	5	2	2		ne	1	1	sexually	11	1	1		ne	1	1	0	1	2	radio	Africa	1	animals	2	humans
								ebola	14	origin	25										ebola	1																						newspaper					animals
																																												news					plants
																																																	fungi
																																																	bacteria
HAIROE	5	13	1	German	1	Austrian	1	ebola	14	measures to combat viruses	20	10	[receptor proteins labelled as "hairs"; central part labelled as "gristle"]		3		disease	14	1	1	influenza	1	3	3	body fluids	6	2	2	surgical mask	9	3	3		ne	1	1	defence system	8	1	1	0	1	2	radio		99	animals	2	humans
																					temperature	6																											animals
																					ebola	1																											plants
																																																	fungi
LISAHE	5	13	1	German	1	Austrian	2	disease/infection	14	transmission	18	3			1		disease	14	1	1	influenza	1	3	3	body fluids	6	2	2	healthy diet (vitamines etc.)	11	1	1		ne	1	1		ne	1	1	0	1	2	newspaper	Africa	1	mosquitos	2	humans
								influenza	14												ebola	1			air	1																		news					animals
								bacteria	8
								ebola	14
N = 133
means:															1.54887				1.3609				2.58647				2.01504				2.57143				1.08271				1.39098
no entry:												13						18				5				8				18				88				56			2	2	1	5		6		69	2
N = 27 for ICC of drawings
							Crohnbach's alpha							0.82						1				0.98				0.99				1				0.86				1
							ICC	single measure						0.67						1				0.95				0.98				1				0.75				1
								average measure						0.8						1				0.98				0.99				1				0.85				1
								F						5.68										40.06				109.64								7.05
								df1						26						132				132				132				132				132				132
								df2						26										132				132								132
								Sig						0										0				0								0
[truncated: 13 more columns]
