# Supplementary material for: "The evil virus cell": Students‘ knowledge and beliefs about viruses
Source: PLoS One. 2017 Mar 28;12(3):e0174402. doi: 10.1371/journal.pone.0174402 (PMC5370109; doi:10.1371/journal.pone.0174402)
Supplement: S15 Table — (XLS) [file pone.0174402.s015.xls]

## Sheet: Tabelle1
	S15 Table. Item-wise knowledge levels per group.
		high school grade 7	high school grade 10	1st-year non-bio univ.	1st-year bio univ.
	p = 0.285 drawing	1.55	1.74	1.6	1.81
	p < 0.01 virus description	1.36	1.38	1.68	2.38
	p < 0.01 virus diseases	2.59	3.1	3.26	3.29
	p = 0.152 modes/sources of infection	2.02	2.04	2.04	2.14
	p < 0.05 prevention	2.57	2.7	2.83	2.8
	p < 0.01 multiplication of viruses	1.08	1.33	1.35	1.95
	p < 0.01 immunoresponse	1.39	1.9	2.31	2.54
	p < 0.01 virus hosts	2.91	2.69	2.47	3.08
	p < 0.01 viral disease of participant	2.07	2.55	2.65	2.7
	p < 0.05 virus vaccination	2.23	2.36	2.45	2.56
	p < 0.01 prevention by vaccination	1.57	1.84	2.17	2.26
	Total Knowledge Level (mean)	21.34	23.63	24.81	27.51
