# Supplementary material for: "The evil virus cell": Students‘ knowledge and beliefs about viruses
Source: PLoS One. 2017 Mar 28;12(3):e0174402. doi: 10.1371/journal.pone.0174402 (PMC5370109; doi:10.1371/journal.pone.0174402)
Supplement: S16 Table — (XLS) [file pone.0174402.s016.xls]

## Sheet: corr. knowledge_items
S16 Table. Non-parametric correlations (Spearman-Rho) between knowledge items.
	drawing	virus description	virus diseases	modes/sources of infection	prevention	multiplication of viruses	immunoresponse	virus hosts	viral disease of participant	virus vaccination	prevention by vaccination
drawing	1	,136**	,120**	,118**	0.0268622	,194**	0.049	-0.0360112	0.00452732	0.0270679	0.052
virus description		1	,094*	0.0585486	,115**	,253**	,225**	0.0192085	,125**	0.045023	,098*
virus diseases			1	,161**	,231**	,191**	,281**	0.031	,231**	,203**	,395**
modes/sources of infection				1	,239**	,131**	,169**	,100*	,124**	,082*	,103**
prevention					1	,131**	,184**	0.0313868	,103**	0.0401139	,107**
multiplication of viruses						1	,284**	0.041	,110**	,082*	,124**
immunoresponse							1	0.015	,208**	,122**	,240**
virus hosts								1	-0.00292401	0.0168898	-0.009
viral disease of participant									1	,190**	,244**
virus vaccination										1	,588**
prevention by vaccination											1
	**Correlation significant at p < 0,01.
	*Correlation significant at p < 0,05.
