# Supplementary material for: "The evil virus cell": Students‘ knowledge and beliefs about viruses
Source: PLoS One. 2017 Mar 28;12(3):e0174402. doi: 10.1371/journal.pone.0174402 (PMC5370109; doi:10.1371/journal.pone.0174402)
Supplement: S17 Table — (XLS) [file pone.0174402.s017.xls]

## Sheet: Tabelle1
	S17 Table. Non-school knowledge of students about viruses (self-report). (Question 12)
	absolute numbers
	1st year university students bio	1st year university students non-bio	high school grade 10	high school grade 7
1 = no	110	159	163	80
2 = yes	20	18	35	52
no entry	3	4	1	1
	percentages
	1st year university students bio	1st year university students non-bio	high school grade 10	high school grade 7
1 = no	0.83	0.88	0.82	0.6
2 = yes	0.15	0.1	0.18	0.39
no entry	0.2	0.02	0.01	0.01
