# Supplementary material for: "The evil virus cell": Students‘ knowledge and beliefs about viruses
Source: PLoS One. 2017 Mar 28;12(3):e0174402. doi: 10.1371/journal.pone.0174402 (PMC5370109; doi:10.1371/journal.pone.0174402)
Supplement: S18 Table — (XLS) [file pone.0174402.s018.xls]

## Sheet: Tabelle1
	S18 Table. Sufficiency of virus-related school-knowledge (self-report). (Question 20)
	absolute numbers
	1st year university students bio	1st year university students non-bio	high school grade 10	high school grade 7
1= not at all true	2	0	2	9
2 = not true	5	15	22	12
3 = true	62	103	114	71
4 = very much true	64	57	49	36
no entry	1	6	12	5
	percentages
	1st year university students bio	1st year university students non-bio	high school grade 10	high school grade 7
1= not at all true	0.02	0	0.01	0.07
2 = not true	0.04	0.08	0.11	0.09
3 = true	0.47	0.57	0.57	0.53
4 = very much true	0.48	0.31	0.25	0.27
no entry	0.01	0.03	0.06	0.04
