# Supplementary material for: "The evil virus cell": Students‘ knowledge and beliefs about viruses
Source: PLoS One. 2017 Mar 28;12(3):e0174402. doi: 10.1371/journal.pone.0174402 (PMC5370109; doi:10.1371/journal.pone.0174402)
Supplement: S19 Table — (XLS) [file pone.0174402.s019.xls]

## Sheet: Tabelle1
	S19 Table. Knowledge about own viral diseases in the past (self-report). (Question 18)
	absolute numbers
	1st year university students bio	1st year university students non-bio	high school grade 10	high school grade 7
0 = don't know	16	24	31	49
1 = no	4	7	13	8
2 = yes	112	149	153	71
no entry	1	1	2	5
	percentages
	1st year university students bio	1st year university students non-bio	high school grade 10	high school grade 7
0 = don't know	0.12	0.13	0.16	0.37
1 = no	0.03	0.04	0.07	0.06
2 = yes	0.84	0.82	0.77	0.53
no entry	0.01	0.01	0.01	0.04
