# Supplementary material for: "The evil virus cell": Students‘ knowledge and beliefs about viruses
Source: PLoS One. 2017 Mar 28;12(3):e0174402. doi: 10.1371/journal.pone.0174402 (PMC5370109; doi:10.1371/journal.pone.0174402)
Supplement: S20 Table — (XLS) [file pone.0174402.s020.xls]

## Sheet: Tabelle1
	S20 Table. Sources for knowledge about Ebola (self-report). (Question 14)
	absolute numbers
	1st year university students bio	1st year university students non-bio	high school grade 10	high school grade 7
newspaper	79	108	111	66
TV	81	96	80	63
radio	40	42	35	26
news	1	22	37	19
internet	3	55	52	26
media	19	38	29	7
school	9	5	24	18
family	6	3	21	15
other	10	18	20	14
no entry	1	3	6	5
	percentages
	1st year university students bio	1st year university students non-bio	high school grade 10	high school grade 7
newspaper	0.59	0.6	0.56	0.5
TV	0.61	0.53	0.4	0.47
radio	0.3	0.23	0.18	0.2
news	0.01	0.12	0.19	0.14
internet	0.02	0.3	0.26	0.13
media	0.14	0.21	0.15	0.05
school	0.07	0.03	0.12	0.14
family	0.05	0.02	0.11	0.11
other	0.08	0.1	0.1	0.11
no entry	0.01	0.02	0.03	0.04
