# Supplementary material for: "The evil virus cell": Students‘ knowledge and beliefs about viruses
Source: PLoS One. 2017 Mar 28;12(3):e0174402. doi: 10.1371/journal.pone.0174402 (PMC5370109; doi:10.1371/journal.pone.0174402)
Supplement: S21 Table — (XLS) [file pone.0174402.s021.xls]

## Sheet: Tabelle1
	S21 Table. Knowledge about Ebola (self-report). (Question 13)
	absolute numbers
	1st year university students bio	1st year university students non-bio	high school grade 10	high school grade 7
no = 1	1	2	4	80
yes = 2	132	179	195	52
no entry	0	0	0	1
	percentages
	1st year university students bio	1st year university students non-bio	high school grade 10	high school grade 7
no = 1	0.01	0.01	0.02	0.6
yes = 2	0.99	0.99	0.98	0.39
no entry	0	0	0	0.01
